# Supplementary material for: Crystal structure of 1-[(2S*,4R*)-6-fluoro-2-methyl-1,2,3,4-tetra­hydro­quinolin-4-yl]pyrrolidin-2-one
Source: Acta Crystallogr Sect E Struct Rep Online. 2014 Aug 30;70(Pt 9):153–6. doi: 10.1107/S1600536814019254 (PMC4186090; doi:10.1107/S1600536814019254)
Supplement: Supplementary file 1 [file e-70-00153-sup1.cif]

##############################################################################
#                                                                            #
# This CIF contains the data in a paper accepted for publication in          #
# Acta Crystallographica Section E. It conforms to the requirements of       #
# Notes for Authors for Acta Crystallographica Section E, and has been       #
# peer reviewed under the auspices of the IUCr Commission on Journals.       #
#                                                                            #
# Full details of the Crystallographic Information File format               #
# are given in the paper "The Crystallographic Information File (CIF):       #
# a New Standard Archive File for Crystallography" by S. R. Hall, F. H.      #
# Allen and I. D. Brown [Acta Cryst. (1991), A47, 655-685].                  #
#                                                                            #
# The current version of the core CIF dictionary is obtainable from          #
# ftp://ftp.iucr.org/pub/cif_core.dic.                                       #
#                                                                            #
# Software is freely available for graphical display of the structure(s)     #
# in this CIF. For information consult the CIF software page                 #
# http://www.iucr.org/resources/cif/software.                                #
#                                                                            #
# This file may be used for bona fide research purposes within the           #
# scientific community so long as proper attribution is given to the journal # 
# article from which it was obtained.                                        #
#                                                                            #
##############################################################################
data_I
_audit_creation_method     'PLATON <TABLE ACC> option'
_journal_date_recd_electronic     2014-08-02
_journal_date_accepted     2014-08-26
_journal_name_full     'Acta Crystallographica, Section E'
_journal_year     2014
_journal_volume     70
_journal_issue      9
_journal_page_first     153
_journal_page_last     156
_journal_paper_category     GO
_journal_paper_doi     10.1107/S1600536814019254
_journal_coeditor_code     SU2767
_publ_contact_author_name
;
'Prof. Dr. Lokanath, N. K.'
;
_publ_contact_author_address
;
Department of Studies in Physics
University of Mysore
Manasagangotri
Mysore 570 006
India
;
_publ_contact_author_email     'lokanath@physics.uni-mysore.ac.in'
_publ_contact_author_fax     '+91 821 2419610'
_publ_contact_author_phone     '+91 821 2419333'
_publ_section_title
;\
Crystal structure of
1-[(2<i>S</i>,4<i>R</i>)-6-fluoro-2-methyl-1,2,3,4-tetrahydroquinolin-4-yl]\
pyrrolidin-2-one
;
loop_
    _publ_author_name
    _publ_author_address
    'Pradeep, P. S'
;
Department of Chemistry,
Kuvempu University,
Jnanasahyadri,
Shankaraghatta 577 451, India
;
    'Naveen, S.'
;
Institution of Excellence,
University of Mysore,
Manasagangotri,
Mysore 570 006, India
;
    'Kumara, M. N.'
;
Department of Chemistry,
Yuvaraja's College,
University of Mysore,
Mysore 570 005, India
;
    'Mahadevan, K. M.'
;
Department of Chemistry,
Kuvempu University,
Jnanasahyadri,
Shankaraghatta 577 451, India
;
    'Lokanath, N. K.'
;
Department of Studies in Physics,
University of Mysore,
Manasagangotri,
Mysore 570 006, India
;
_publ_section_synopsis
;
In the title compound, the 1,2,3,4-tetrahydropyridine ring of the quinoline
moiety adopts a half-chair conformation while the pyrrolidine ring has an
envelope conformation. In the crystal, molecules are linked by N---H...O and
C---H...O hydrogen bonds, forming sheets lying parallel to (10\=1), which are
linked <i>via</i> C---H...F hydrogen bonds and C---H...\p interactions,
forming a three-dimensional structure.
;
_chemical_name_systematic
;\
1-[(2<i>S</i>,4<i>R</i>)-6-Fluoro-2-methyl-1,2,3,4-tetrahydroquinolin-\
4-yl]pyrrolidin-2-one
;
_chemical_formula_moiety     'C14 H17 F N2 O'
_chemical_formula_sum     'C14 H17 F N2 O'
_chemical_formula_weight     248.30
_symmetry_cell_setting     monoclinic
_symmetry_space_group_name_H-M     'P 21/n'
_symmetry_space_group_name_Hall     '-P 2yn'
loop_
    _symmetry_equiv_pos_site_id
    _symmetry_equiv_pos_as_xyz
    1 x,y,z
    2 1/2-x,1/2+y,1/2-z
    3 -x,-y,-z
    4 1/2+x,1/2-y,1/2+z
_cell_length_a     11.3414(3)
_cell_length_b     9.1909(3)
_cell_length_c     12.6799(4)
_cell_angle_alpha     90
_cell_angle_beta     111.569(2)
_cell_angle_gamma     90
_cell_volume     1229.17(7)
_cell_formula_units_Z     4
_cell_measurement_reflns_used     2009
_cell_measurement_theta_min     4.48
_cell_measurement_theta_max     64.40
_cell_measurement_temperature     100
_cell_special_details
;
;
_exptl_crystal_description     'block'
_exptl_crystal_colour     'white'
_exptl_crystal_size_max     0.23
_exptl_crystal_size_mid     0.22
_exptl_crystal_size_min     0.21
_exptl_crystal_size_rad     ?
_exptl_crystal_density_diffrn     1.342
_exptl_crystal_density_meas     ?
_exptl_crystal_density_method     'Not Measured'
_exptl_crystal_F_000     528
_exptl_absorpt_coefficient_mu     0.787
_exptl_absorpt_correction_type     multi-scan
_exptl_absorpt_process_details     '(SADABS; Bruker, 2013)'
_exptl_absorpt_correction_T_min     0.834
_exptl_absorpt_correction_T_max     0.848
_exptl_special_details
;
 ^1^H NMR was
recorded at 400 MHz in Dimethylsulfoxide (DMSO-d~6~). ^13^C NMR was recorded
at 400 MHz in DMSO-d~6~. Mass spectra was recorded on a Jeol SX 102=DA-6000
(10 kV) fast atom bombardment (FAB) mass spectrometer.
^1^H NMR(400 MHz, DMSO-d~6~): \d = 1.12 (s, 3H), 1.60 (q, J = 12.00 Hz, 1H),
1.72--1.74 (m, 1H), 1.89--1.91 (m, 2H), 2.26--2.28 (m, 2H), 2.95 (q, J = 6.80
Hz, 1H), 3.22 (q, J = 7.20 Hz, 1H), 3.41--3.43 (m, 1H), 5.24 (d, J = 5.60 Hz,
1H), 5.62 (s, 1H), 6.40--6.41 (m, 1H), 6.49--6.50 (m, 1H), 6.74--6.75 (m, 1H)
p.p.m..
^13^C NMR (400 MHz, DMSO-d~6~): \d = 17.6, 21.6, 30.6, 33.2, 41.6, 46.1, 47.2,
11.7, 114.4, 119.2, 142.9, 153.1, 155.4, 174.6 p.p.m..
MS (70 eV) m/<i>z</i> (%): 250.1 (<i>M</i>^+^, 99.63)
HPLC Purity = 97.9%.
;
_diffrn_ambient_temperature     100
_diffrn_radiation_type     'CuK\a'
_diffrn_radiation_wavelength     1.54178
_diffrn_radiation_source     'Bruker MicroStar microfocus rotating anode'
_diffrn_radiation_monochromator     'Helios multilayer optics'
_diffrn_measurement_device_type     'Bruker X8 Proteum'
_diffrn_measurement_method     '\f and \w scans'
_diffrn_detector_area_resol_mean     18.4
_diffrn_reflns_number     8574
_diffrn_reflns_av_R_equivalents     0.0714
_diffrn_reflns_av_sigmaI/netI     0.0608
_diffrn_reflns_theta_min     4.48
_diffrn_reflns_theta_max     64.40
_diffrn_reflns_theta_full     64.40
_diffrn_measured_fraction_theta_max     0.975
_diffrn_measured_fraction_theta_full     0.975
_diffrn_reflns_limit_h_min     -13
_diffrn_reflns_limit_h_max     13
_diffrn_reflns_limit_k_min     -10
_diffrn_reflns_limit_k_max     10
_diffrn_reflns_limit_l_min     -14
_diffrn_reflns_limit_l_max     14
_diffrn_reflns_reduction_process
;
;
_refine_special_details
;
Refinement on <i>F</i>^2^ for ALL reflections except those flagged by the user
for potential systematic errors. Weighted <i>R</i>-factors <i>wR</i> and all
goodnesses of fit <i>S</i> are based on <i>F</i>^2^, conventional
<i>R</i>-factors <i>R</i> are based on <i>F</i>, with <i>F</i> set to zero for
negative <i>F</i>^2^. The observed criterion of <i>F</i>^2^ > \s(<i>F</i>^2^)
is used only for calculating -<i>R</i>-factor-obs <i>etc</i>. and is not
relevant to the choice of reflections for refinement. <i>R</i>-factors based
on <i>F</i>^2^ are statistically about twice as large as those based on
<i>F</i>, and <i>R</i>-factors based on ALL data will be even larger.
;
_reflns_number_total     2009
_reflns_number_gt     1488
_reflns_threshold_expression     I>2\s(I)
_refine_ls_structure_factor_coef     Fsqd
_refine_ls_matrix_type     full
_refine_ls_R_factor_all     0.0636
_refine_ls_R_factor_gt     0.0430
_refine_ls_wR_factor_gt     0.1107
_refine_ls_wR_factor_ref     0.1222
_refine_ls_goodness_of_fit_ref     0.998
_refine_ls_restrained_S_all     0.998
_refine_ls_number_reflns     2009
_refine_ls_number_parameters     168
_refine_ls_number_restraints     0
_refine_ls_number_constraints     ?
_refine_ls_hydrogen_treatment     mixed
_refine_ls_weighting_scheme     calc
_refine_ls_weighting_details
                 'calc w=1/[\s^2^(Fo^2^)+(0.0682P)^2^] where P=(Fo^2^+2Fc^2^)/3'
_atom_sites_solution_hydrogens     geom
_atom_sites_solution_primary     direct
_atom_sites_solution_secondary     difmap
_refine_ls_shift/su_max     0.049
_refine_ls_shift/su_mean     0.005
_refine_diff_density_max     0.197
_refine_diff_density_min     -0.221
_refine_ls_extinction_method     'none'
_refine_ls_abs_structure_details     ?
_refine_ls_abs_structure_Flack     .
loop_
    _atom_type_symbol
    _atom_type_description
    _atom_type_scat_dispersion_real
    _atom_type_scat_dispersion_imag
    _atom_type_scat_source
    C C 0.0181 0.0091 ' International Tables Vol C Tables 4.2.6.8 and 6.1.1.4'
    H H 0.0000 0.0000 ' International Tables Vol C Tables 4.2.6.8 and 6.1.1.4'
    F F 0.0727 0.0534 ' International Tables Vol C Tables 4.2.6.8 and 6.1.1.4'
    N N 0.0311 0.0180 ' International Tables Vol C Tables 4.2.6.8 and 6.1.1.4'
    O O 0.0492 0.0322 ' International Tables Vol C Tables 4.2.6.8 and 6.1.1.4'
_computing_data_collection     'APEX2 (Bruker, 2013)'
_computing_cell_refinement     'SAINT (Bruker, 2013)'
_computing_data_reduction     'SAINT (Bruker, 2013)'
_computing_structure_solution     'SHELXS97 (Sheldrick, 2008)'
_computing_structure_refinement     'SHELXL97 (Sheldrick, 2008)'
_computing_molecular_graphics     'Mercury (Macrae <i>et al.</i>, 2008)'
_computing_publication_material
;
PLATON (Spek, 2009), Mercury (Macrae <i>et al.</i>, 2008) and
publCIF
(Westrip, 2010)'
;
loop_
    _atom_site_type_symbol
    _atom_site_label
    _atom_site_fract_x
    _atom_site_fract_y
    _atom_site_fract_z
    _atom_site_U_iso_or_equiv
    _atom_site_thermal_displace_type
    _atom_site_calc_flag
    _atom_site_refinement_flags
    _atom_site_occupancy
    _atom_site_disorder_assembly
    _atom_site_disorder_group
    F F1 0.84526(11) 0.14151(14) 0.28243(11) 0.0311(4) Uani d . 1.000 . .
    O O1 1.19100(13) 0.59593(18) 0.49292(13) 0.0316(5) Uani d . 1.000 . .
    N N1 1.15416(15) 0.3610(2) 0.07073(15) 0.0220(6) Uani d . 1.000 . .
    N N12 1.06638(14) 0.62374(18) 0.30482(14) 0.0181(5) Uani d . 1.000 . .
    C C2 1.23865(17) 0.4842(2) 0.11812(18) 0.0208(6) Uani d . 1.000 . .
    C C3 1.16936(17) 0.5931(2) 0.16463(18) 0.0217(6) Uani d . 1.000 . .
    C C4 1.13482(16) 0.5243(2) 0.25882(17) 0.0191(6) Uani d . 1.000 . .
    C C5 0.98300(17) 0.3254(2) 0.26777(18) 0.0201(7) Uani d . 1.000 . .
    C C6 0.92150(17) 0.1966(2) 0.22961(19) 0.0226(7) Uani d . 1.000 . .
    C C7 0.93354(18) 0.1203(2) 0.14035(19) 0.0236(7) Uani d . 1.000 . .
    C C8 1.01288(18) 0.1756(2) 0.09018(19) 0.0224(7) Uani d . 1.000 . .
    C C9 1.07908(16) 0.3066(2) 0.12729(17) 0.0188(6) Uani d . 1.000 . .
    C C10 1.06312(16) 0.3830(2) 0.21747(17) 0.0177(6) Uani d . 1.000 . .
    C C11 1.27895(19) 0.5500(3) 0.02753(19) 0.0280(7) Uani d . 1.000 . .
    C C13 1.09465(18) 0.6419(2) 0.41705(18) 0.0217(7) Uani d . 1.000 . .
    C C14 0.98829(18) 0.7274(2) 0.4329(2) 0.0252(7) Uani d . 1.000 . .
    C C15 0.92345(18) 0.7996(2) 0.31843(19) 0.0246(7) Uani d . 1.000 . .
    C C16 0.94501(18) 0.6917(2) 0.23558(19) 0.0242(7) Uani d . 1.000 . .
    H H1N 1.182(2) 0.296(3) 0.039(2) 0.033(7) Uiso d . 1.000 . .
    H H2 1.31410 0.44940 0.18040 0.0250 Uiso c R 1.000 . .
    H H3A 1.09290 0.62550 0.10410 0.0260 Uiso c R 1.000 . .
    H H3B 1.22290 0.67730 0.19400 0.0260 Uiso c R 1.000 . .
    H H4 1.21440 0.49960 0.32060 0.0230 Uiso c R 1.000 . .
    H H5 0.97130 0.37440 0.32730 0.0240 Uiso c R 1.000 . .
    H H7 0.88930 0.03410 0.11480 0.0280 Uiso c R 1.000 . .
    H H8 1.02290 0.12520 0.03040 0.0270 Uiso c R 1.000 . .
    H H11A 1.31770 0.47640 -0.00270 0.0420 Uiso c R 1.000 . .
    H H11B 1.33870 0.62680 0.05990 0.0420 Uiso c R 1.000 . .
    H H11C 1.20600 0.58850 -0.03210 0.0420 Uiso c R 1.000 . .
    H H14A 1.02120 0.79930 0.49250 0.0300 Uiso c R 1.000 . .
    H H14B 0.93040 0.66350 0.45110 0.0300 Uiso c R 1.000 . .
    H H15A 0.96160 0.89310 0.31530 0.0300 Uiso c R 1.000 . .
    H H15B 0.83370 0.81320 0.30230 0.0300 Uiso c R 1.000 . .
    H H16A 0.87740 0.62030 0.21000 0.0290 Uiso c R 1.000 . .
    H H16B 0.95120 0.74120 0.17030 0.0290 Uiso c R 1.000 . .
loop_
    _atom_site_aniso_label
    _atom_site_aniso_U_11
    _atom_site_aniso_U_22
    _atom_site_aniso_U_33
    _atom_site_aniso_U_12
    _atom_site_aniso_U_13
    _atom_site_aniso_U_23
    F1 0.0307(6) 0.0272(8) 0.0426(9) -0.0022(5) 0.0220(6) 0.0062(6)
    O1 0.0320(8) 0.0396(11) 0.0193(9) 0.0119(7) 0.0048(7) 0.0021(7)
    N1 0.0231(8) 0.0223(11) 0.0230(11) -0.0002(8) 0.0113(8) -0.0032(9)
    N12 0.0185(8) 0.0178(10) 0.0172(10) 0.0019(7) 0.0055(7) -0.0011(8)
    C2 0.0169(9) 0.0252(12) 0.0189(12) -0.0030(8) 0.0048(8) -0.0023(9)
    C3 0.0197(9) 0.0230(12) 0.0216(12) -0.0038(8) 0.0066(9) -0.0035(9)
    C4 0.0159(9) 0.0208(12) 0.0187(12) 0.0019(8) 0.0042(8) -0.0025(9)
    C5 0.0223(10) 0.0180(12) 0.0210(12) 0.0035(8) 0.0090(9) 0.0017(9)
    C6 0.0206(9) 0.0211(12) 0.0279(13) 0.0013(9) 0.0112(9) 0.0085(10)
    C7 0.0225(10) 0.0161(12) 0.0281(13) -0.0008(8) 0.0046(9) 0.0019(10)
    C8 0.0254(10) 0.0178(12) 0.0226(12) 0.0018(9) 0.0073(9) -0.0021(9)
    C9 0.0159(9) 0.0185(12) 0.0194(12) 0.0051(8) 0.0035(8) 0.0040(9)
    C10 0.0157(9) 0.0163(12) 0.0190(11) 0.0034(8) 0.0040(8) 0.0020(9)
    C11 0.0244(10) 0.0359(14) 0.0254(13) -0.0044(10) 0.0112(9) -0.0019(11)
    C13 0.0256(10) 0.0194(12) 0.0213(12) -0.0030(9) 0.0099(9) 0.0008(10)
    C14 0.0281(10) 0.0227(13) 0.0290(13) -0.0002(9) 0.0156(9) -0.0012(10)
    C15 0.0221(10) 0.0215(12) 0.0298(13) 0.0024(9) 0.0090(9) -0.0007(10)
    C16 0.0194(9) 0.0266(13) 0.0232(12) 0.0066(9) 0.0038(9) 0.0000(10)
_geom_special_details
;
Bond distances, angles <i>etc</i>. have been calculated using the rounded
fractional coordinates. All su's are estimated from the variances of the
(full) variance-covariance matrix. The cell e.s.d.'s are taken into account in
the estimation of distances, angles and torsion angles
;
loop_
    _geom_bond_atom_site_label_1
    _geom_bond_atom_site_label_2
    _geom_bond_site_symmetry_1
    _geom_bond_site_symmetry_2
    _geom_bond_distance
    _geom_bond_publ_flag
    F1 C6 . . 1.371(2) no
    O1 C13 . . 1.235(3) no
    N1 C2 . . 1.462(3) no
    N1 C9 . . 1.392(3) no
    N12 C4 . . 1.453(3) no
    N12 C13 . . 1.349(3) no
    N12 C16 . . 1.472(3) no
    N1 H1N . . 0.84(3) no
    C2 C11 . . 1.510(3) no
    C2 C3 . . 1.519(3) no
    C3 C4 . . 1.524(3) no
    C4 C10 . . 1.520(3) no
    C5 C6 . . 1.369(3) no
    C5 C10 . . 1.392(3) no
    C6 C7 . . 1.380(3) no
    C7 C8 . . 1.376(3) no
    C8 C9 . . 1.405(3) no
    C9 C10 . . 1.409(3) no
    C13 C14 . . 1.514(3) no
    C14 C15 . . 1.518(3) no
    C15 C16 . . 1.528(3) no
    C2 H2 . . 0.9800 no
    C3 H3A . . 0.9700 no
    C3 H3B . . 0.9700 no
    C4 H4 . . 0.9800 no
    C5 H5 . . 0.9300 no
    C7 H7 . . 0.9300 no
    C8 H8 . . 0.9300 no
    C11 H11A . . 0.9600 no
    C11 H11B . . 0.9600 no
    C11 H11C . . 0.9600 no
    C14 H14A . . 0.9700 no
    C14 H14B . . 0.9700 no
    C15 H15A . . 0.9700 no
    C15 H15B . . 0.9700 no
    C16 H16A . . 0.9700 no
    C16 H16B . . 0.9700 no
loop_
    _geom_angle_atom_site_label_1
    _geom_angle_atom_site_label_2
    _geom_angle_atom_site_label_3
    _geom_angle_site_symmetry_1
    _geom_angle_site_symmetry_2
    _geom_angle_site_symmetry_3
    _geom_angle
    _geom_angle_publ_flag
    C2 N1 C9 . . . 119.93(17) no
    C4 N12 C13 . . . 123.12(17) no
    C4 N12 C16 . . . 123.22(16) no
    C13 N12 C16 . . . 112.59(17) no
    C2 N1 H1N . . . 116.2(17) no
    C9 N1 H1N . . . 113.5(18) no
    C3 C2 C11 . . . 112.08(17) no
    N1 C2 C3 . . . 108.38(17) no
    N1 C2 C11 . . . 109.48(18) no
    C2 C3 C4 . . . 110.45(15) no
    N12 C4 C10 . . . 112.27(16) no
    C3 C4 C10 . . . 110.07(16) no
    N12 C4 C3 . . . 112.50(15) no
    C6 C5 C10 . . . 120.03(19) no
    F1 C6 C7 . . . 118.91(17) no
    F1 C6 C5 . . . 118.54(18) no
    C5 C6 C7 . . . 122.6(2) no
    C6 C7 C8 . . . 118.04(18) no
    C7 C8 C9 . . . 121.42(19) no
    N1 C9 C10 . . . 121.63(17) no
    N1 C9 C8 . . . 119.20(18) no
    C8 C9 C10 . . . 119.11(18) no
    C4 C10 C9 . . . 119.59(17) no
    C4 C10 C5 . . . 121.56(17) no
    C5 C10 C9 . . . 118.84(17) no
    O1 C13 C14 . . . 126.5(2) no
    N12 C13 C14 . . . 108.20(18) no
    O1 C13 N12 . . . 125.3(2) no
    C13 C14 C15 . . . 103.28(18) no
    C14 C15 C16 . . . 103.30(16) no
    N12 C16 C15 . . . 102.49(17) no
    N1 C2 H2 . . . 109.00 no
    C3 C2 H2 . . . 109.00 no
    C11 C2 H2 . . . 109.00 no
    C2 C3 H3A . . . 110.00 no
    C2 C3 H3B . . . 110.00 no
    C4 C3 H3A . . . 110.00 no
    C4 C3 H3B . . . 110.00 no
    H3A C3 H3B . . . 108.00 no
    N12 C4 H4 . . . 107.00 no
    C3 C4 H4 . . . 107.00 no
    C10 C4 H4 . . . 107.00 no
    C6 C5 H5 . . . 120.00 no
    C10 C5 H5 . . . 120.00 no
    C6 C7 H7 . . . 121.00 no
    C8 C7 H7 . . . 121.00 no
    C7 C8 H8 . . . 119.00 no
    C9 C8 H8 . . . 119.00 no
    C2 C11 H11A . . . 109.00 no
    C2 C11 H11B . . . 109.00 no
    C2 C11 H11C . . . 109.00 no
    H11A C11 H11B . . . 110.00 no
    H11A C11 H11C . . . 109.00 no
    H11B C11 H11C . . . 110.00 no
    C13 C14 H14A . . . 111.00 no
    C13 C14 H14B . . . 111.00 no
    C15 C14 H14A . . . 111.00 no
    C15 C14 H14B . . . 111.00 no
    H14A C14 H14B . . . 109.00 no
    C14 C15 H15A . . . 111.00 no
    C14 C15 H15B . . . 111.00 no
    C16 C15 H15A . . . 111.00 no
    C16 C15 H15B . . . 111.00 no
    H15A C15 H15B . . . 109.00 no
    N12 C16 H16A . . . 111.00 no
    N12 C16 H16B . . . 111.00 no
    C15 C16 H16A . . . 111.00 no
    C15 C16 H16B . . . 111.00 no
    H16A C16 H16B . . . 109.00 no
loop_
    _geom_torsion_atom_site_label_1
    _geom_torsion_atom_site_label_2
    _geom_torsion_atom_site_label_3
    _geom_torsion_atom_site_label_4
    _geom_torsion_site_symmetry_1
    _geom_torsion_site_symmetry_2
    _geom_torsion_site_symmetry_3
    _geom_torsion_site_symmetry_4
    _geom_torsion
    _geom_torsion_publ_flag
    C9 N1 C2 C3 . . . . -40.8(2) no
    C9 N1 C2 C11 . . . . -163.35(18) no
    C2 N1 C9 C8 . . . . -170.60(18) no
    C2 N1 C9 C10 . . . . 12.4(3) no
    C13 N12 C4 C3 . . . . -133.86(19) no
    C13 N12 C4 C10 . . . . 101.3(2) no
    C16 N12 C4 C3 . . . . 58.9(2) no
    C16 N12 C4 C10 . . . . -66.0(2) no
    C4 N12 C13 O1 . . . . 11.8(3) no
    C4 N12 C13 C14 . . . . -168.15(17) no
    C16 N12 C13 O1 . . . . -179.74(19) no
    C16 N12 C13 C14 . . . . 0.4(2) no
    C4 N12 C16 C15 . . . . -172.51(17) no
    C13 N12 C16 C15 . . . . 19.0(2) no
    N1 C2 C3 C4 . . . . 61.2(2) no
    C11 C2 C3 C4 . . . . -177.83(17) no
    C2 C3 C4 N12 . . . . -179.05(16) no
    C2 C3 C4 C10 . . . . -53.0(2) no
    N12 C4 C10 C5 . . . . -30.7(3) no
    N12 C4 C10 C9 . . . . 150.31(18) no
    C3 C4 C10 C5 . . . . -156.85(18) no
    C3 C4 C10 C9 . . . . 24.2(2) no
    C10 C5 C6 F1 . . . . 178.75(18) no
    C10 C5 C6 C7 . . . . -1.1(3) no
    C6 C5 C10 C4 . . . . -178.91(19) no
    C6 C5 C10 C9 . . . . 0.1(3) no
    F1 C6 C7 C8 . . . . -178.47(19) no
    C5 C6 C7 C8 . . . . 1.4(3) no
    C6 C7 C8 C9 . . . . -0.7(3) no
    C7 C8 C9 N1 . . . . -177.40(19) no
    C7 C8 C9 C10 . . . . -0.3(3) no
    N1 C9 C10 C4 . . . . -3.4(3) no
    N1 C9 C10 C5 . . . . 177.61(19) no
    C8 C9 C10 C4 . . . . 179.63(18) no
    C8 C9 C10 C5 . . . . 0.6(3) no
    O1 C13 C14 C15 . . . . 160.3(2) no
    N12 C13 C14 C15 . . . . -19.8(2) no
    C13 C14 C15 C16 . . . . 30.3(2) no
    C14 C15 C16 N12 . . . . -29.9(2) no
loop_
    _geom_hbond_atom_site_label_D
    _geom_hbond_atom_site_label_H
    _geom_hbond_atom_site_label_A
    _geom_hbond_site_symmetry_A
    _geom_hbond_distance_DH
    _geom_hbond_distance_HA
    _geom_hbond_distance_DA
    _geom_hbond_angle_DHA
    _geom_hbond_publ_flag
    N1 H1N O1 2_745 0.84(3) 2.46(3) 3.273(2) 162(2) yes
    C7 H7 O1 4_454 0.93 2.51 3.351(3) 150 yes
    C15 H15B F1 2_655 0.97 2.48 3.189(3) 130 yes
    C11 H11C Cg1 3_765 0.97 2.80 3.748(3) 168 yes
_iucr_refine_instructions_details
;
TITL I         P 21/N       R   0.05
CELL  1.54178 11.34140  9.19090 12.67990 90.00000 111.56900 90.00000
ZERR 4  0.00030  0.00030  0.00040  0.00000  0.00200  0.00000
LATT 1
SYMM -X+ 0.50000, Y+ 0.50000, -Z+ 0.50000
SFAC C H F N O
UNIT 56 68 4 8 4
TEMP 23
PLAN 30
FMAP 2
L.S. 9
BOND $H
CONF
ACTA
HTAB
EQIV $1 -X+5/2, Y-1/2, -Z+1/2
HTAB N1 O1_$1
EQIV $2 X-1/2, -Y+1/2, Z-1/2
HTAB C7 O1_$2
EQIV $3 X, Y+1, Z
HTAB C15 F1_$3
EQIV $4 -X+3/2, Y+1/2, -Z+1/2
HTAB C15 F1_$4
HTAB C16 F1_$4
WGHT    0.068200
FVAR       0.23707
F1    3    0.845264    0.141505    0.282430    11.00000    0.03067    0.02722 =
         0.04259    0.00621    0.02196   -0.00217
O1    5    1.190996    0.595926    0.492918    11.00000    0.03195    0.03965 =
         0.01933    0.00212    0.00484    0.01189
N1    4    1.154164    0.360962    0.070729    11.00000    0.02309    0.02225 =
         0.02305   -0.00316    0.01132   -0.00021
H1N   2    1.182022    0.295653    0.038816    11.00000    0.03346
C2    1    1.238655    0.484175    0.118121    11.00000    0.01688    0.02523 =
         0.01890   -0.00231    0.00479   -0.00301
AFIX  13
H2    2    1.314072    0.449434    0.180388    11.00000   -1.20000
AFIX   0
C3    1    1.169362    0.593095    0.164633    11.00000    0.01973    0.02301 =
         0.02160   -0.00353    0.00663   -0.00375
AFIX  23
H3A   2    1.092878    0.625502    0.104089    11.00000   -1.20000
H3B   2    1.222937    0.677319    0.194047    11.00000   -1.20000
AFIX   0
C4    1    1.134819    0.524317    0.258820    11.00000    0.01592    0.02082 =
         0.01870   -0.00249    0.00424    0.00191
AFIX  13
H4    2    1.214407    0.499553    0.320605    11.00000   -1.20000
AFIX   0
C5    1    0.983001    0.325367    0.267767    11.00000    0.02234    0.01797 =
         0.02099    0.00174    0.00903    0.00350
AFIX  43
H5    2    0.971278    0.374396    0.327326    11.00000   -1.20000
AFIX   0
C6    1    0.921495    0.196588    0.229613    11.00000    0.02062    0.02111 =
         0.02794    0.00849    0.01120    0.00133
C7    1    0.933539    0.120346    0.140348    11.00000    0.02250    0.01605 =
         0.02811    0.00191    0.00464   -0.00076
AFIX  43
H7    2    0.889323    0.034118    0.114844    11.00000   -1.20000
AFIX   0
C8    1    1.012884    0.175635    0.090176    11.00000    0.02539    0.01780 =
         0.02256   -0.00214    0.00729    0.00176
AFIX  43
H8    2    1.022898    0.125240    0.030415    11.00000   -1.20000
AFIX   0
C9    1    1.079079    0.306558    0.127286    11.00000    0.01587    0.01854 =
         0.01939    0.00397    0.00347    0.00507
C10   1    1.063122    0.383033    0.217468    11.00000    0.01570    0.01626 =
         0.01902    0.00203    0.00404    0.00345
C11   1    1.278954    0.549982    0.027527    11.00000    0.02443    0.03589 =
         0.02540   -0.00189    0.01116   -0.00439
AFIX 137
H11A  2    1.317718    0.476438   -0.002746    11.00000   -1.50000
H11B  2    1.338716    0.626798    0.059857    11.00000   -1.50000
H11C  2    1.206047    0.588546   -0.032125    11.00000   -1.50000
AFIX   0
N12   4    1.066382    0.623741    0.304819    11.00000    0.01846    0.01776 =
         0.01718   -0.00105    0.00550    0.00192
C13   1    1.094652    0.641909    0.417049    11.00000    0.02560    0.01939 =
         0.02132    0.00076    0.00990   -0.00304
C14   1    0.988295    0.727382    0.432894    11.00000    0.02805    0.02272 =
         0.02900   -0.00125    0.01562   -0.00018
AFIX  23
H14A  2    1.021221    0.799307    0.492547    11.00000   -1.20000
H14B  2    0.930393    0.663529    0.451142    11.00000   -1.20000
AFIX   0
C15   1    0.923448    0.799575    0.318432    11.00000    0.02210    0.02146 =
         0.02976   -0.00070    0.00900    0.00242
AFIX  23
H15A  2    0.961644    0.893107    0.315291    11.00000   -1.20000
H15B  2    0.833691    0.813238    0.302330    11.00000   -1.20000
AFIX   0
C16   1    0.945006    0.691698    0.235580    11.00000    0.01938    0.02660 =
         0.02319   -0.00002    0.00381    0.00656
AFIX  23
H16A  2    0.877439    0.620250    0.209995    11.00000   -1.20000
H16B  2    0.951214    0.741211    0.170261    11.00000   -1.20000
HKLF 4
REM  I         P 21/N       R   0.05
REM R1 =  0.0430 for   1488 Fo > 4sig(Fo)  and  0.0636 for all   2009 data
REM    168 parameters refined using      0 restraints
END
WGHT      0.0693      0.0000
REM Highest difference peak  0.197,  deepest hole -0.221,  1-sigma level  0.055
Q1    1   1.2023  0.5864  0.5925  11.00000  0.05    0.20
Q2    1   1.1462  0.5237  0.5113  11.00000  0.05    0.19
Q3    1   0.9006  0.6717  0.1552  11.00000  0.05    0.19
Q4    1   1.0717  0.4820 -0.0183  11.00000  0.05    0.19
Q5    1   0.8970  0.5523  0.2096  11.00000  0.05    0.18
Q6    1   1.0034  0.4000  0.2226  11.00000  0.05    0.18
Q7    1   0.9141  0.7577  0.2623  11.00000  0.05    0.18
Q8    1   1.3814  0.3434  0.2960  11.00000  0.05    0.17
Q9    1   0.9661  0.7669  0.0806  11.00000  0.05    0.17
Q10   1   0.7573  0.1768  0.3260  11.00000  0.05    0.17
Q11   1   1.2236  0.7748 -0.0772  11.00000  0.05    0.17
Q12   1   0.7118  0.7699  0.2644  11.00000  0.05    0.16
Q13   1   1.3927  0.5904  0.0763  11.00000  0.05    0.16
Q14   1   1.3050  0.7323  0.0789  11.00000  0.05    0.16
Q15   1   0.7840  0.5897  0.2314  11.00000  0.05    0.16
Q16   1   1.1819  0.7266  0.2273  11.00000  0.05    0.16
Q17   1   1.1459  0.6638  0.5196  11.00000  0.05    0.16
Q18   1   0.9587  0.8219  0.1719  11.00000  0.05    0.16
Q19   1   1.4624  0.5222  0.0251  11.00000  0.05    0.16
Q20   1   0.8485  0.5544  0.2418  11.00000  0.05    0.15
Q21   1   1.0451  0.9171  0.2548  11.00000  0.05    0.15
Q22   1   1.0911  0.0844  0.2220  11.00000  0.05    0.15
Q23   1   1.3590  0.4500  0.2605  11.00000  0.05    0.15
Q24   1   1.0017  0.5771  0.1004  11.00000  0.05    0.15
Q25   1   0.8746  0.4354  0.2667  11.00000  0.05    0.15
Q26   1   0.8447  0.5271  0.3600  11.00000  0.05    0.15
Q27   1   0.9881  0.9096  0.4121  11.00000  0.05    0.15
Q28   1   1.2237  0.4369  0.4838  11.00000  0.05    0.15
Q29   1   1.2200  0.7163  0.5988  11.00000  0.05    0.15
Q30   1   0.8616  0.3407  0.3253  11.00000  0.05    0.15
;
