# Supplementary material for: Crystal structure of 1-[(2S*,4R*)-6-fluoro-2-methyl-1,2,3,4-tetra­hydro­quinolin-4-yl]pyrrolidin-2-one
Source: Acta Crystallogr Sect E Struct Rep Online. 2014 Aug 30;70(Pt 9):153–6. doi: 10.1107/S1600536814019254 (PMC4186090; doi:10.1107/S1600536814019254)
Supplement: Supplementary file 2 [file e-70-00153-Isup2.hkl]

# 
# h,k,l, Fc-squared, Fo-squared, sigma(Fo-squared) and status flag 
# 
data_I
_shelx_title ' I         P 21/N       R   0.05' 
_shelx_refln_list_code          4 
_shelx_F_calc_maximum      141.57 
_exptl_crystal_F_000       528.00 
_reflns_d_resolution_high  0.8548 
 
loop_ 
 _symmetry_equiv_pos_as_xyz 
 'x, y, z' 
 '-x+1/2, y+1/2, -z+1/2' 
 '-x, -y, -z' 
 'x-1/2, -y-1/2, z-1/2' 
 
_cell_length_a    11.3414 
_cell_length_b     9.1909 
_cell_length_c    12.6799 
_cell_angle_alpha  90.000 
_cell_angle_beta  111.569 
_cell_angle_gamma  90.000 
 
_shelx_F_squared_multiplier     1.000 
 
loop_ 
 _refln_index_h 
 _refln_index_k 
 _refln_index_l 
 _refln_F_squared_calc 
 _refln_F_squared_meas 
 _refln_F_squared_sigma 
 _refln_observed_status 
   2   0   0     4695.72     4394.68    250.34 o 
   4   0   0      136.45      119.39     12.81 o 
   6   0   0        6.04        4.80      2.96 o 
   8   0   0      769.72      761.75     26.73 o 
  10   0   0      161.65      152.82      9.89 o 
  12   0   0      553.60      531.31     24.61 o 
   1   1   0     3345.93     3253.45     93.01 o 
   2   1   0      302.03      264.06     19.96 o 
   3   1   0      770.03      757.02     33.15 o 
   4   1   0      826.54      874.20     39.00 o 
   5   1   0        2.32       -1.00      6.76 o 
   6   1   0       85.85       82.12      4.26 o 
   7   1   0       34.18       42.07      3.46 o 
   8   1   0        3.55        2.67      2.83 o 
   9   1   0       53.83       56.37      4.78 o 
  10   1   0       31.46       31.48      4.69 o 
  11   1   0        0.02        0.07      3.80 o 
  12   1   0       28.33       24.11      6.35 o 
   0   2   0     1867.10     1677.27     68.57 o 
   1   2   0       44.89       51.05      2.86 o 
   2   2   0    12524.64    11463.00    324.51 o 
   3   2   0     1033.37     1151.87     51.42 o 
   4   2   0       25.03       32.73      5.87 o 
   5   2   0      155.67      148.46      8.61 o 
   6   2   0        2.95        4.80      2.39 o 
   7   2   0        4.01       10.09      3.03 o 
   8   2   0      115.72      119.80      6.35 o 
   9   2   0       56.40       51.03      5.22 o 
  10   2   0       55.45       63.74      5.71 o 
  11   2   0      551.54      527.99     16.16 o 
  12   2   0      144.75      132.04     17.99 o 
   1   3   0      659.50      691.94     21.15 o 
   2   3   0     3850.99     3704.18    123.03 o 
   3   3   0      236.88      234.73     12.93 o 
   4   3   0        0.61       -3.44      3.46 o 
   5   3   0        0.23       -2.34      2.34 o 
   6   3   0       97.74      121.55      5.89 o 
   7   3   0      360.31      363.76     12.36 o 
   8   3   0       61.12       56.93      5.82 o 
   9   3   0       12.25       12.08      3.85 o 
  10   3   0      208.30      217.03      9.97 o 
  11   3   0       19.85       21.44      4.29 o 
   0   4   0     6195.45     5964.99    291.70 o 
   1   4   0     1879.61     2022.42     83.60 o 
   2   4   0      223.78      261.36     13.95 o 
   3   4   0       55.99       63.68      4.83 o 
   4   4   0     1053.97      974.39     22.46 o 
   5   4   0      165.75      153.96      6.43 o 
   6   4   0      113.42      117.10      6.52 o 
   7   4   0      106.11      110.03      7.51 o 
   8   4   0      787.69      757.25     25.52 o 
   9   4   0       65.02       64.22      5.51 o 
  10   4   0       59.81       46.07      8.20 o 
  11   4   0      107.85       92.17      6.44 o 
   1   5   0      102.86      102.89      7.74 o 
   2   5   0      105.70       96.50      7.52 o 
   3   5   0      320.02      311.09     12.33 o 
   4   5   0       91.63      111.05      6.75 o 
   5   5   0        0.08       -1.85      3.10 o 
   6   5   0      110.79      114.35      8.19 o 
   7   5   0      140.96      147.07     10.45 o 
   8   5   0      107.89      108.54      8.41 o 
   9   5   0      110.97      104.63      7.55 o 
  10   5   0        7.25       14.08      4.26 o 
   0   6   0     1052.09     1036.16     40.03 o 
   1   6   0       52.58       62.56      7.21 o 
   2   6   0      248.82      267.53     14.09 o 
   3   6   0       16.00       15.61      5.03 o 
   4   6   0       14.54       17.00      5.24 o 
   5   6   0      477.41      470.93     15.95 o 
   6   6   0       47.12       41.25      6.06 o 
   7   6   0       23.78       23.00      5.49 o 
   8   6   0      162.06      167.25     12.13 o 
   9   6   0      174.14      173.12      9.99 o 
  10   6   0       15.78       13.70     11.39 o 
   1   7   0       24.90       27.93      5.64 o 
   2   7   0      192.44      195.81     12.69 o 
   3   7   0        0.19        7.67      5.33 o 
   4   7   0        0.03       -4.47      4.47 o 
   5   7   0      284.86      307.15     33.10 o 
   6   7   0      253.43      278.69     20.18 o 
   7   7   0      191.74      214.20     16.62 o 
   8   7   0       79.40       62.94     24.22 o 
   9   7   0       55.23       36.33     10.41 o 
   0   8   0       96.89       68.08     21.44 o 
   1   8   0      145.48      179.40     15.03 o 
   2   8   0       70.57       60.60     10.17 o 
   3   8   0      219.89      193.12     13.42 o 
   4   8   0      148.82      132.53     11.33 o 
   5   8   0      255.21      274.68     20.88 o 
   6   8   0        0.90       -9.10      9.10 o 
   7   8   0       37.11        8.69     14.39 o 
   1   9   0       87.70       77.84     18.26 o 
   2   9   0      185.78      211.62     15.48 o 
   3   9   0       12.66        2.69      6.36 o 
   4   9   0      383.25      392.02     25.39 o 
   5   9   0      124.64      125.20     12.63 o 
   6   9   0       23.46       19.04     14.86 o 
   0  10   0      162.20      163.33     21.17 o 
   1  10   0       39.99       30.97      8.92 o 
   2  10   0       76.63       69.37     18.25 o 
   3  10   0       18.67        7.53     12.51 o 
 -11   0   1       55.86       55.78      7.54 o 
  -9   0   1      213.05      242.74     14.18 o 
  -7   0   1       13.46       16.62      3.64 o 
  -5   0   1      673.20      749.05     49.82 o 
  -3   0   1      478.80      266.53     18.86 o 
  -1   0   1     1013.33      977.51     40.13 o 
   1   0   1     1216.16     1039.35     43.47 o 
   3   0   1     1452.07     1490.99     88.61 o 
   5   0   1      157.50      154.97     17.61 o 
   7   0   1      566.24      541.25     20.05 o 
   9   0   1      105.99      106.37      9.04 o 
  11   0   1        1.50        3.68      6.53 o 
 -12   1   1      206.87      189.52      8.88 o 
 -11   1   1       15.55       11.75      4.56 o 
 -10   1   1      771.66      832.73     24.99 o 
  -9   1   1        4.54        3.94      3.13 o 
  -8   1   1      112.12      109.83      5.89 o 
  -7   1   1       81.95       76.78      4.62 o 
  -6   1   1       52.89       46.48      3.78 o 
  -5   1   1      354.36      344.85     18.93 o 
  -4   1   1      101.27      107.94      8.66 o 
  -3   1   1      403.41      392.55     15.03 o 
  -2   1   1     2407.30     2368.25     67.99 o 
  -1   1   1      113.34      107.05      3.73 o 
   0   1   1      307.51      255.50      7.86 o 
   1   1   1     2728.32     2716.55     89.64 o 
   2   1   1    20040.91    17288.18    488.82 o 
   3   1   1      115.09      130.39      8.30 o 
   4   1   1       20.75       26.68      4.59 o 
   5   1   1        1.74        3.40      3.83 o 
   6   1   1        8.71        5.14      2.92 o 
   7   1   1      334.98      318.19      9.98 o 
   8   1   1       46.86       41.58      4.18 o 
   9   1   1        2.10        1.13      3.23 o 
  10   1   1        2.81       -1.70      3.61 o 
  11   1   1        2.19        5.47      4.48 o 
 -12   2   1       11.47        8.00      3.85 o 
 -11   2   1       32.39       30.21      5.10 o 
 -10   2   1      385.92      370.84     13.21 o 
  -9   2   1       79.69       79.03      5.92 o 
  -8   2   1      577.22      592.65     17.46 o 
  -7   2   1      176.32      197.15      8.64 o 
  -6   2   1      223.92      189.66      7.04 o 
  -5   2   1       25.34       35.44      5.42 o 
  -4   2   1      782.99      784.08     35.59 o 
  -3   2   1     1931.97     1879.53    137.80 o 
  -2   2   1     3677.63     3605.84    103.33 o 
  -1   2   1     3265.57     3004.10     85.75 o 
   0   2   1     4879.54     4633.75    131.57 o 
   1   2   1     2647.62     2647.95     76.08 o 
   2   2   1     3823.68     3893.75    128.71 o 
   3   2   1        3.40        4.40      2.70 o 
   4   2   1      931.56      949.79     42.78 o 
   5   2   1      236.00      229.78     10.68 o 
   6   2   1       51.88       53.61      4.20 o 
   7   2   1       15.43       19.08      3.15 o 
   8   2   1       29.63       29.83      3.97 o 
   9   2   1       20.85       23.78      4.04 o 
  10   2   1        9.87       16.54      4.32 o 
  11   2   1       41.87       47.27      4.83 o 
 -12   3   1      112.73       83.45     14.95 o 
 -11   3   1       78.46       74.70      6.45 o 
 -10   3   1     1780.87     1814.10     43.63 o 
  -9   3   1        6.04        6.13      3.49 o 
  -8   3   1      323.48      340.59     15.18 o 
  -7   3   1       70.67       76.41      5.86 o 
  -6   3   1       56.80       67.48      4.88 o 
  -5   3   1      161.23      148.04      6.01 o 
  -4   3   1      538.36      538.37     26.04 o 
  -3   3   1       39.03       54.91      5.64 o 
  -2   3   1     2053.40     2016.25     67.55 o 
  -1   3   1       36.39       42.60      2.83 o 
   0   3   1      627.33      628.30     19.16 o 
   1   3   1      449.85      497.44     22.44 o 
   2   3   1     3670.49     3667.13    149.40 o 
   3   3   1      183.36      211.77     12.58 o 
   4   3   1     2188.67     2111.19     51.59 o 
   5   3   1       15.32       14.13      3.09 o 
   6   3   1      130.39      128.67      6.85 o 
   7   3   1       21.93       22.69      3.96 o 
   8   3   1       10.12       11.07      3.50 o 
   9   3   1       15.27       23.55      4.03 o 
  10   3   1      397.61      381.42     13.58 o 
  11   3   1       17.19       13.49      4.93 o 
 -11   4   1       27.02       24.41      5.20 o 
 -10   4   1      302.77      311.35     12.27 o 
  -9   4   1      434.41      444.70     20.65 o 
  -8   4   1       23.52       18.98      5.24 o 
  -7   4   1      393.20      414.50     14.40 o 
  -6   4   1      405.93      396.33     13.64 o 
  -5   4   1      784.84      732.90     18.03 o 
  -4   4   1      544.30      510.49     15.44 o 
  -3   4   1     1174.79     1144.53     36.54 o 
  -2   4   1      125.42      146.81     10.32 o 
  -1   4   1        2.53        3.55      1.92 o 
   0   4   1        0.04        0.46      2.13 o 
   1   4   1      410.65      454.68     21.62 o 
   2   4   1        8.62        9.65      3.62 o 
   3   4   1      139.72      146.54      6.89 o 
   4   4   1       46.85       44.11      3.42 o 
   5   4   1      166.27      180.56      7.82 o 
   6   4   1       39.91       40.03      4.71 o 
   7   4   1       55.89       56.82      5.57 o 
   8   4   1        0.74        4.91      3.89 o 
   9   4   1      114.59      115.02      7.14 o 
  10   4   1       80.92       77.91      6.77 o 
 -11   5   1       12.89       12.87      6.78 o 
 -10   5   1       11.27       14.29      4.14 o 
  -9   5   1       74.22       98.08      7.97 o 
  -8   5   1     1202.59     1205.19     40.73 o 
  -7   5   1      443.04      464.52     16.15 o 
  -6   5   1     1404.65     1467.45     38.68 o 
  -5   5   1      211.84      229.11     10.07 o 
  -4   5   1       85.27       82.38      6.83 o 
  -3   5   1      437.10      412.85     24.08 o 
  -2   5   1      387.12      373.37     16.95 o 
  -1   5   1       72.88       81.02      6.05 o 
   0   5   1      309.41      298.79     10.92 o 
   1   5   1     2228.91     2179.91     66.05 o 
   2   5   1       10.00       19.75      4.74 o 
   3   5   1        2.45        3.41      3.21 o 
   4   5   1       30.20       32.68      3.91 o 
   5   5   1       91.26       93.08      5.98 o 
   6   5   1        8.84        6.20      4.33 o 
   7   5   1      527.44      506.62     18.55 o 
   8   5   1       30.57       26.76      6.91 o 
   9   5   1        6.85        8.95      4.55 o 
  10   5   1        2.91       -2.88      4.87 o 
 -10   6   1        2.16        5.42      5.31 o 
  -9   6   1       90.88       93.56      9.22 o 
  -8   6   1        2.27        8.10      4.96 o 
  -7   6   1      143.42      147.63      9.67 o 
  -6   6   1       27.54       34.31      5.95 o 
  -5   6   1      352.09      336.58     16.12 o 
  -4   6   1       15.65        9.32      5.54 o 
  -3   6   1       41.56       37.16      6.05 o 
  -2   6   1       24.34       20.63      7.74 o 
  -1   6   1       30.99       38.86      5.08 o 
   0   6   1      247.34      222.81     11.32 o 
   1   6   1      215.30      222.32     12.00 o 
   2   6   1      155.63      145.08     10.18 o 
   3   6   1       80.16       94.94      8.50 o 
   4   6   1      118.23      128.33      8.63 o 
   5   6   1      160.62      163.16      8.90 o 
   6   6   1       39.18       48.90      6.98 o 
   7   6   1      215.69      207.79     22.02 o 
   8   6   1      161.85      165.36     32.56 o 
   9   6   1        3.41        9.02      4.69 o 
  -9   7   1        3.63        6.14      5.79 o 
  -8   7   1      263.40      246.43     26.24 o 
  -7   7   1       18.75       16.17      7.73 o 
  -6   7   1      284.47      296.15     18.09 o 
  -5   7   1       58.25       50.16      7.10 o 
  -4   7   1        0.96        0.42      5.25 o 
  -3   7   1        0.49       -4.54      5.05 o 
  -2   7   1       68.49       73.76     15.07 o 
  -1   7   1       96.83      112.75     10.02 o 
   0   7   1        0.17        2.83      4.82 o 
   1   7   1        1.48       15.85      4.72 o 
   2   7   1      638.24      677.76     26.11 o 
   3   7   1      185.36      201.49     13.03 o 
   4   7   1       29.50       25.31      5.58 o 
   5   7   1      215.17      195.98     12.21 o 
   6   7   1      282.96      272.06     19.39 o 
   7   7   1       20.85        0.55     25.96 o 
   8   7   1        1.81       -4.54     18.35 o 
  -8   8   1        1.36       -6.31      8.07 o 
  -7   8   1        4.66        9.22      6.34 o 
  -6   8   1       54.54       59.16     10.30 o 
  -5   8   1      339.35      369.91     17.46 o 
  -4   8   1      210.02      174.83     18.56 o 
  -3   8   1       60.11       63.81      9.18 o 
  -2   8   1        3.35       14.98      6.88 o 
  -1   8   1        4.49       -1.77      6.75 o 
   0   8   1       12.58       10.36      7.05 o 
   1   8   1      159.73      179.55     14.93 o 
   2   8   1        2.56        7.43      5.77 o 
   3   8   1      504.19      536.95     22.82 o 
   4   8   1      120.49      120.61     10.82 o 
   5   8   1      193.90      202.94     16.80 o 
   6   8   1        0.03      -11.83     11.83 o 
   7   8   1        4.38      -12.67     15.57 o 
  -6   9   1      125.33      107.19     16.28 o 
  -5   9   1      163.76      169.32     15.30 o 
  -4   9   1      118.66      106.23     15.02 o 
  -3   9   1      138.13      155.39     21.67 o 
  -2   9   1      232.35      275.33     23.13 o 
  -1   9   1       61.64       74.65     10.65 o 
   0   9   1       24.40       30.98      8.63 o 
   1   9   1       26.20       29.89     10.53 o 
   2   9   1      126.75      133.28     15.15 o 
   3   9   1       46.68       29.61     11.51 o 
   4   9   1      200.03      205.92     46.70 o 
   5   9   1        8.21      -11.91     12.72 o 
   6   9   1       80.72       17.08     37.72 o 
  -4  10   1        7.91        8.93      7.11 o 
  -3  10   1       35.44       39.24      7.01 o 
  -2  10   1      181.92      158.80     14.69 o 
  -1  10   1       58.92       73.69     12.81 o 
   0  10   1       89.96       99.17     24.29 o 
   1  10   1        4.97       13.00      8.30 o 
   2  10   1        0.19        1.49      7.02 o 
   3  10   1       77.35       63.28     20.69 o 
 -12   0   2       29.94       29.61      6.78 o 
 -10   0   2      869.79      851.90     31.90 o 
  -8   0   2     1669.56     1743.48     55.56 o 
  -6   0   2      636.83      704.54     24.20 o 
  -4   0   2      475.90      509.21     33.98 o 
  -2   0   2     2331.15     2370.00     96.56 o 
   0   0   2     5808.29     5966.29    239.54 o 
   2   0   2     9180.87     9571.32    543.73 o 
   4   0   2     3010.44     3361.48    197.32 o 
   6   0   2      309.70      306.24     13.22 o 
   8   0   2        9.72       13.23      5.69 o 
  10   0   2      457.75      392.81     18.31 o 
 -12   1   2      172.07      167.25      8.43 o 
 -11   1   2        7.38       -0.11      4.04 o 
 -10   1   2        0.01        1.61      3.42 o 
  -9   1   2        8.76        5.14      3.55 o 
  -8   1   2      860.54      898.30     22.34 o 
  -7   1   2       38.03       40.22      3.67 o 
  -6   1   2      247.27      272.47      9.04 o 
  -5   1   2      132.47      142.38     11.27 o 
  -4   1   2      253.03      277.51     14.89 o 
  -3   1   2     2607.68     2566.72     85.70 o 
  -2   1   2     1773.54     1755.04     60.48 o 
  -1   1   2      278.81      272.75     11.25 o 
   0   1   2     9920.56     9199.31    269.18 o 
   1   1   2     3581.91     3261.39     93.56 o 
   2   1   2     6253.62     6368.45    257.09 o 
   3   1   2      233.75      262.44     20.46 o 
   4   1   2      153.23      172.33     12.96 o 
   5   1   2        5.04        2.51      2.31 o 
   6   1   2      769.68      779.46     18.80 o 
   7   1   2       21.34       22.73      3.37 o 
   8   1   2       48.07       52.16      4.62 o 
   9   1   2       41.34       41.85      4.85 o 
  10   1   2      109.72      113.74      6.53 o 
  11   1   2      397.43      366.09     17.38 o 
 -12   2   2        0.09       -1.41      3.67 o 
 -11   2   2       38.59       37.94      5.47 o 
 -10   2   2        2.13        1.11      3.78 o 
  -9   2   2      187.29      197.42      9.48 o 
  -8   2   2      457.20      474.63     13.94 o 
  -7   2   2        4.19       -1.65      2.56 o 
  -6   2   2      553.81      613.65     15.52 o 
  -5   2   2      259.89      269.85     26.60 o 
  -4   2   2        5.92       10.63      3.29 o 
  -3   2   2      879.02      862.52     30.38 o 
  -2   2   2      873.01      870.90     29.86 o 
  -1   2   2     2270.73     2201.72     90.90 o 
   0   2   2     1034.12     1046.02     35.13 o 
   1   2   2     1271.98     1247.04     42.27 o 
   2   2   2      269.68      275.45     14.17 o 
   3   2   2      691.83      694.03     31.88 o 
   4   2   2      371.70      361.08     16.40 o 
   5   2   2      214.91      235.76      7.69 o 
   6   2   2      155.15      189.93      9.48 o 
   7   2   2       40.83       48.02      4.37 o 
   8   2   2      211.07      197.59      8.71 o 
   9   2   2       99.70      101.53      6.42 o 
  10   2   2        1.99        8.73      4.29 o 
  11   2   2        0.37       -6.11      6.11 o 
 -12   3   2       60.91       57.20      5.71 o 
 -11   3   2        9.35       16.45      4.76 o 
 -10   3   2       84.62       81.32      7.43 o 
  -9   3   2       16.30       22.51      4.60 o 
  -8   3   2      205.73      237.90     11.10 o 
  -7   3   2      304.63      317.65     10.67 o 
  -6   3   2       65.55       57.79      4.07 o 
  -5   3   2      450.17      419.82     11.31 o 
  -4   3   2        1.09        1.04      3.15 o 
  -3   3   2     3532.40     3384.37    119.49 o 
  -2   3   2      116.08      117.43     13.17 o 
  -1   3   2       12.80       11.74      4.63 o 
   0   3   2        0.60        3.38      3.74 o 
   1   3   2      280.42      259.27     10.44 o 
   2   3   2      252.51      298.40     15.62 o 
   3   3   2     4834.45     4790.53    195.82 o 
   4   3   2       12.21        4.40      2.72 o 
   5   3   2        0.14        1.33      2.63 o 
   6   3   2      504.80      487.90     14.70 o 
   7   3   2        0.95       -0.56      3.50 o 
   8   3   2        4.55        3.06      3.48 o 
   9   3   2       42.13       41.10      5.30 o 
  10   3   2       16.50       15.96      5.24 o 
 -11   4   2       26.93       28.62      5.14 o 
 -10   4   2      117.40      117.60      7.30 o 
  -9   4   2       33.07       36.25      5.54 o 
  -8   4   2      705.01      736.31     27.13 o 
  -7   4   2        0.67        1.10      3.45 o 
  -6   4   2      122.02      132.50      7.17 o 
  -5   4   2      239.62      222.95      8.14 o 
  -4   4   2     1621.98     1585.48     37.14 o 
  -3   4   2       48.39       42.10      5.42 o 
  -2   4   2      352.96      338.05     26.33 o 
  -1   4   2       33.44       32.74      7.47 o 
   0   4   2      257.42      279.69     22.42 o 
   1   4   2       82.48       95.54     12.99 o 
   2   4   2      420.05      397.99     15.78 o 
   3   4   2     1509.69     1473.96     32.55 o 
   4   4   2      328.31      284.84      9.26 o 
   5   4   2        6.01        3.77      3.51 o 
   6   4   2      105.81      102.46      7.10 o 
   7   4   2       37.69       44.87      5.27 o 
   8   4   2      131.63      150.92      8.61 o 
   9   4   2       75.52       71.74      6.43 o 
  10   4   2       31.59       27.28      5.50 o 
 -11   5   2       80.33       79.61      8.09 o 
 -10   5   2       68.87       80.52      8.29 o 
  -9   5   2       27.50       29.60      5.57 o 
  -8   5   2      811.11      810.54     26.59 o 
  -7   5   2      853.65      858.80     27.38 o 
  -6   5   2       46.47       39.09      6.78 o 
  -5   5   2      137.88      142.41      6.97 o 
  -4   5   2        3.93        3.30      3.77 o 
  -3   5   2       54.79       45.35      5.81 o 
  -2   5   2        0.97        0.57      3.41 o 
  -1   5   2        0.32        1.11      3.26 o 
   0   5   2      397.50      407.72     13.42 o 
   1   5   2        2.73        5.06      3.53 o 
   2   5   2      533.95      494.50     17.03 o 
   3   5   2      387.41      418.99     14.20 o 
   4   5   2      175.19      163.26      7.99 o 
   5   5   2      730.21      746.79     22.23 o 
   6   5   2      113.89      129.57      9.55 o 
   7   5   2        6.00        2.22      5.25 o 
   8   5   2       21.06       22.40      5.19 o 
   9   5   2       29.89       30.98      6.37 o 
  10   5   2       19.45       14.06      7.65 o 
 -10   6   2       10.25       13.66      4.43 o 
  -9   6   2        0.61       -1.78      5.21 o 
  -8   6   2        0.15        0.92      4.82 o 
  -7   6   2       15.59       19.39      5.50 o 
  -6   6   2       11.45       11.78      5.07 o 
  -5   6   2      474.23      458.50     28.66 o 
  -4   6   2        3.32        1.95      7.96 o 
  -3   6   2       16.05       15.25      6.83 o 
  -2   6   2       33.97       23.57      5.93 o 
  -1   6   2      330.31      338.30     14.27 o 
   0   6   2      740.29      762.73     24.62 o 
   1   6   2        0.01        0.38      4.28 o 
   2   6   2       14.88       11.51      5.12 o 
   3   6   2      130.40      131.00     12.66 o 
   4   6   2       11.54       10.49      5.75 o 
   5   6   2       26.04       24.81     12.69 o 
   6   6   2       99.13      100.61     11.68 o 
   7   6   2        2.27        0.56      7.15 o 
   8   6   2        0.10        6.08      5.52 o 
   9   6   2       69.71       53.34      7.52 o 
  -9   7   2        3.71        5.85      5.66 o 
  -8   7   2       81.30      113.87     20.28 o 
  -7   7   2       60.00       59.29      9.57 o 
  -6   7   2        4.01        8.66      6.98 o 
  -5   7   2       36.93       32.18      6.58 o 
  -4   7   2       32.55       31.74      7.38 o 
  -3   7   2      537.60      592.56     27.48 o 
  -2   7   2      168.03      204.43     15.38 o 
  -1   7   2       48.30       50.92      6.67 o 
   0   7   2       36.98       44.52      6.45 o 
   1   7   2       19.74       16.37      5.32 o 
   2   7   2        7.42       12.34      5.50 o 
   3   7   2       51.41       50.46     11.57 o 
   4   7   2       60.36       67.00     15.97 o 
   5   7   2        0.01       -4.95     13.96 o 
   6   7   2       29.45       13.05     20.20 o 
   7   7   2       62.48       56.26     16.11 o 
   8   7   2        9.01        2.95     10.50 o 
  -8   8   2       55.97       64.37      9.28 o 
  -7   8   2       19.10       18.89     15.39 o 
  -6   8   2       28.24       44.89      8.36 o 
  -5   8   2       39.37       40.96      7.10 o 
  -4   8   2      280.88      297.86     19.19 o 
  -3   8   2      380.78      387.18     20.84 o 
  -2   8   2        4.14        2.14      6.46 o 
  -1   8   2        0.64        2.30      6.94 o 
   0   8   2        0.00       -5.75      9.60 o 
   1   8   2       34.71       31.10      8.22 o 
   2   8   2      212.72      245.34     17.06 o 
   3   8   2      201.15      262.02     17.29 o 
   4   8   2      413.45      453.79     30.26 o 
   5   8   2       26.67        9.32     23.54 o 
   6   8   2       10.69        8.70     12.47 o 
   7   8   2        2.47       24.02     36.47 o 
  -6   9   2        7.55        4.79      6.51 o 
  -5   9   2      270.18      290.98     17.60 o 
  -4   9   2       52.63       55.94      7.66 o 
  -3   9   2       49.50       64.69     12.27 o 
  -2   9   2      393.51      466.82     24.26 o 
  -1   9   2       61.64       62.19     10.25 o 
   0   9   2       53.36       68.19     10.22 o 
   1   9   2        0.66       -1.59      9.63 o 
   2   9   2       78.14       67.05     28.27 o 
   3   9   2        5.01        3.05     11.53 o 
   4   9   2       47.68       24.66     31.85 o 
   5   9   2       65.67       18.55     28.82 o 
  -4  10   2       43.96       23.77      8.16 o 
  -3  10   2        0.08       -5.13      5.13 o 
  -2  10   2        8.07        4.82      6.60 o 
  -1  10   2       67.24       69.67     10.52 o 
   0  10   2      147.42      136.69     12.97 o 
   1  10   2      171.69      176.55     26.14 o 
   2  10   2      195.01      154.10     29.43 o 
   3  10   2       17.18      -14.59     21.35 o 
 -13   0   3      239.73      212.08     22.77 o 
 -11   0   3      153.58      127.60      9.42 o 
  -9   0   3        0.62        8.11      4.67 o 
  -7   0   3     1185.31     1138.07     30.93 o 
  -5   0   3      613.77      573.09     39.85 o 
  -3   0   3     1384.82     1483.87     88.43 o 
  -1   0   3     2805.49     2619.42    106.81 o 
   1   0   3     7994.59     8365.19    476.30 o 
   3   0   3        0.23        4.80      4.80 o 
   5   0   3      322.02      334.47     14.43 o 
   7   0   3      290.39      311.96     15.23 o 
   9   0   3        4.09        6.68      9.33 o 
 -13   1   3       11.45        7.90     11.12 o 
 -12   1   3        0.73       -3.43      3.43 o 
 -11   1   3      111.25      111.33      7.12 o 
 -10   1   3        0.15        2.17      3.38 o 
  -9   1   3        4.73        1.70      3.35 o 
  -8   1   3        5.02        7.92      3.12 o 
  -7   1   3      159.01      166.26      6.54 o 
  -6   1   3      304.43      310.95      9.50 o 
  -5   1   3       98.54      125.25     19.48 o 
  -4   1   3      199.43      180.60     11.14 o 
  -3   1   3       21.37       16.12      2.42 o 
  -2   1   3      175.93      166.91     16.86 o 
  -1   1   3      239.72      246.74     10.43 o 
   0   1   3      567.58      615.18     26.55 o 
   1   1   3       10.85       10.22      2.29 o 
   2   1   3     1077.15     1221.35     52.70 o 
   3   1   3      221.69      299.34     16.71 o 
   4   1   3       21.11       28.39      4.06 o 
   5   1   3      105.72      112.68      5.29 o 
   6   1   3      230.43      255.28      9.06 o 
   7   1   3       25.58       26.65      3.97 o 
   8   1   3      100.96       93.26      6.68 o 
   9   1   3      236.75      250.41     11.85 o 
  10   1   3        5.54        9.59      5.16 o 
 -12   2   3       72.46       66.12      7.74 o 
 -11   2   3       45.12       45.63      5.52 o 
 -10   2   3     1002.98      943.42     24.36 o 
  -9   2   3       13.86       14.74      3.78 o 
  -8   2   3      432.01      485.23     14.15 o 
  -7   2   3        4.25        7.91      2.81 o 
  -6   2   3      528.52      569.41     13.75 o 
  -5   2   3       62.89       59.24      7.10 o 
  -4   2   3     2977.98     3191.72    137.71 o 
  -3   2   3      987.10      956.73     33.52 o 
  -2   2   3     1314.71     1300.27     43.84 o 
  -1   2   3      421.41      377.91     26.51 o 
   0   2   3       11.23       10.29      2.33 o 
   1   2   3      311.21      166.36     13.17 o 
   2   2   3     1451.64     1592.04     67.35 o 
   3   2   3     4722.42     4965.59    203.05 o 
   4   2   3    10904.14    10501.65    268.88 o 
   5   2   3      184.13      184.35     13.47 o 
   6   2   3       10.38       16.43      3.54 o 
   7   2   3       89.83       95.05      6.50 o 
   8   2   3       26.05       29.32      5.49 o 
   9   2   3       12.20       12.67      4.80 o 
  10   2   3       78.11       79.57      7.32 o 
 -12   3   3        5.76        6.59      5.41 o 
 -11   3   3       40.63       52.40      5.92 o 
 -10   3   3        6.74       10.50      4.66 o 
  -9   3   3      154.68      146.97     12.36 o 
  -8   3   3       22.59       26.00      4.17 o 
  -7   3   3       96.75       96.23      6.13 o 
  -6   3   3      180.39      182.96      7.23 o 
  -5   3   3      738.07      738.20     18.30 o 
  -4   3   3      392.42      400.28     20.44 o 
  -3   3   3      106.28       93.37      6.60 o 
  -2   3   3      663.35      677.35     45.01 o 
  -1   3   3        5.25        3.02      4.63 o 
   0   3   3      570.23      596.75     40.21 o 
   1   3   3      166.17      179.83     10.75 o 
   2   3   3        2.79        5.35      3.42 o 
   3   3   3        6.06       11.12      3.30 o 
   4   3   3       82.38       73.14      5.08 o 
   5   3   3       30.70       35.59      4.78 o 
   6   3   3       21.21       20.73      4.61 o 
   7   3   3      393.88      387.85     13.74 o 
   8   3   3       21.74       25.29      4.80 o 
   9   3   3        7.07        7.81      4.42 o 
  10   3   3       20.55       20.76      5.61 o 
 -12   4   3        2.58        6.46      4.59 o 
 -11   4   3        4.43        1.93      4.98 o 
 -10   4   3      431.31      442.73     17.29 o 
  -9   4   3      425.90      440.91     17.35 o 
  -8   4   3     1181.17     1173.13     32.33 o 
  -7   4   3      282.84      311.47     16.79 o 
  -6   4   3        4.52        6.32      3.23 o 
  -5   4   3     2257.07     2038.23     44.20 o 
  -4   4   3      323.04      281.79     10.25 o 
  -3   4   3      399.22      393.49     17.05 o 
  -2   4   3      137.37      145.21     17.79 o 
  -1   4   3      583.93      585.19     40.92 o 
   0   4   3       31.11       18.62      6.94 o 
   1   4   3      269.29      250.21     13.69 o 
   2   4   3     1462.00     1401.98     35.72 o 
   3   4   3        0.51       -1.35      3.05 o 
   4   4   3      435.07      410.99     15.65 o 
   5   4   3     1283.46     1332.11     39.35 o 
   6   4   3      846.11      801.14     26.63 o 
   7   4   3        7.80       12.26      4.32 o 
   8   4   3      198.76      200.68     11.20 o 
   9   4   3       49.11       52.62      6.14 o 
  10   4   3        0.45       -1.83      6.94 o 
 -11   5   3        0.37       -3.84      3.84 o 
 -10   5   3        9.27        7.07      4.70 o 
  -9   5   3       34.56       36.32      6.13 o 
  -8   5   3        1.56        5.41      4.47 o 
  -7   5   3      117.26      124.70      8.30 o 
  -6   5   3     1914.44     1940.42     49.95 o 
  -5   5   3        0.38        0.93      3.06 o 
  -4   5   3       26.04       24.74      4.69 o 
  -3   5   3     1167.53     1123.00     33.26 o 
  -2   5   3      582.64      558.81     17.23 o 
  -1   5   3        6.80        3.16      3.44 o 
   0   5   3        0.28        9.10      3.35 o 
   1   5   3       12.71       14.34      4.76 o 
   2   5   3      275.61      257.33     13.24 o 
   3   5   3        3.52        5.52      4.15 o 
   4   5   3       91.43      100.78      7.62 o 
   5   5   3      183.36      194.47     11.68 o 
   6   5   3      185.00      208.48     12.45 o 
   7   5   3       19.28       19.39      7.88 o 
   8   5   3        1.73        6.78      4.96 o 
   9   5   3        5.76        1.42      4.94 o 
 -10   6   3        9.71        7.01      5.73 o 
  -9   6   3       13.75        2.73      5.41 o 
  -8   6   3       47.91       51.65      6.25 o 
  -7   6   3      178.01      163.17     12.19 o 
  -6   6   3     1650.72     1561.53     50.90 o 
  -5   6   3      663.25      680.90     23.42 o 
  -4   6   3      309.77      324.77     15.15 o 
  -3   6   3        1.01        3.53      4.80 o 
  -2   6   3      389.27      402.24     17.69 o 
  -1   6   3      798.03      784.11     28.43 o 
   0   6   3       29.37       30.67      5.91 o 
   1   6   3       31.79       30.21      6.00 o 
   2   6   3        0.04        3.41      5.40 o 
   3   6   3      829.56      904.77     36.72 o 
   4   6   3       14.32       19.38      8.20 o 
   5   6   3        0.93        2.08     12.88 o 
   6   6   3      327.27      328.63     20.38 o 
   7   6   3        0.29       -6.64      7.82 o 
   8   6   3      140.59      106.40     24.99 o 
  -9   7   3       11.17       12.81      5.92 o 
  -8   7   3      462.53      515.68     30.42 o 
  -7   7   3       32.39       37.98      9.71 o 
  -6   7   3        3.61       12.22      7.58 o 
  -5   7   3        1.23       -1.94      4.65 o 
  -4   7   3        1.63        6.24      6.37 o 
  -3   7   3      157.75      147.75     13.07 o 
  -2   7   3      151.36      150.57     13.28 o 
  -1   7   3      680.01      768.65     29.32 o 
   0   7   3      161.93      169.48     12.45 o 
   1   7   3        6.77       13.15      9.61 o 
   2   7   3       98.29      113.29     11.42 o 
   3   7   3       59.06       52.73     13.74 o 
   4   7   3       33.25       30.10     14.10 o 
   5   7   3       26.08       15.30     16.90 o 
   6   7   3        0.85       -8.80      8.80 o 
   7   7   3       12.44       15.30      5.15 o 
  -8   8   3       47.85       54.13     15.03 o 
  -7   8   3       38.82       42.21      8.07 o 
  -6   8   3       88.33       84.11     10.70 o 
  -5   8   3      708.03      708.46     27.16 o 
  -4   8   3      392.84      420.86     20.09 o 
  -3   8   3      662.18      693.98     47.95 o 
  -2   8   3      142.31      151.11     16.49 o 
  -1   8   3        5.00       13.96      7.56 o 
   0   8   3       66.64       72.68     17.98 o 
   1   8   3        9.63       21.06     13.69 o 
   2   8   3       63.76       61.23      9.66 o 
   3   8   3      211.47      217.95     15.49 o 
   4   8   3       28.42       14.78      9.32 o 
   6   8   3       45.19       32.91     21.17 o 
  -7   9   3       60.61       55.16     10.14 o 
  -6   9   3       30.00       26.82      6.76 o 
  -5   9   3        1.13        2.61      8.24 o 
  -4   9   3      261.57      267.57     26.61 o 
  -3   9   3       40.44       41.13      8.14 o 
  -2   9   3        0.74       -0.26      7.06 o 
  -1   9   3       78.02       74.21      9.89 o 
   0   9   3       50.16       61.36     11.29 o 
   1   9   3      291.63      107.46     30.07 o 
   2   9   3       91.91       95.42     33.46 o 
   3   9   3       37.11       38.72     10.77 o 
   4   9   3        6.29       -6.27     10.89 o 
  -4  10   3       49.74       53.18      8.30 o 
  -3  10   3       86.41       87.63      7.87 o 
  -2  10   3        3.36       -6.55      6.55 o 
  -1  10   3      100.61      122.01     11.37 o 
   0  10   3       56.92       43.15      8.35 o 
   1  10   3       11.53       17.22      9.92 o 
   2  10   3      109.35       54.27     25.44 o 
 -12   0   4      275.37      262.63     12.91 o 
 -10   0   4        1.40        2.64      5.13 o 
  -8   0   4       11.71       10.60      4.09 o 
  -6   0   4     1232.51     1161.57     33.82 o 
  -4   0   4      373.33      388.05     28.11 o 
  -2   0   4      595.15      589.81     37.72 o 
   0   0   4     2601.85     2884.47    167.96 o 
   2   0   4        8.67        9.43      5.34 o 
   4   0   4      546.43      584.70     21.07 o 
   6   0   4      242.28      261.06     15.88 o 
   8   0   4      222.26      229.89     16.45 o 
  10   0   4       57.38       57.33     10.72 o 
 -13   1   4      309.72      255.93     19.79 o 
 -12   1   4      120.20      113.42      6.79 o 
 -11   1   4       49.32       51.93      5.43 o 
 -10   1   4        4.30        5.99      3.50 o 
  -9   1   4       10.08       14.33      3.44 o 
  -8   1   4     1009.43     1077.35     25.97 o 
  -7   1   4        2.57        1.34      2.26 o 
  -6   1   4     3191.89     3110.82     58.64 o 
  -5   1   4      105.73      133.87     11.32 o 
  -4   1   4       21.71       13.65      5.69 o 
  -3   1   4      249.90      252.68     11.78 o 
  -2   1   4      475.52      454.83     17.12 o 
  -1   1   4     2014.11     2019.37     68.07 o 
   0   1   4     1686.01     1555.52     58.39 o 
   1   1   4        5.16        3.02      2.66 o 
   2   1   4      421.61      478.81     23.91 o 
   3   1   4      144.96      155.82      7.21 o 
   4   1   4      213.54      231.63      8.05 o 
   5   1   4       18.60       18.91      4.08 o 
   6   1   4     1347.62     1515.19     43.92 o 
   7   1   4       17.37       19.99      5.06 o 
   8   1   4      227.62      220.56     12.42 o 
   9   1   4      144.95      127.54      9.37 o 
  10   1   4        5.04        2.01      5.47 o 
 -12   2   4       66.58       70.18      6.90 o 
 -11   2   4      287.18      267.36     16.12 o 
 -10   2   4       14.38        9.73      4.01 o 
  -9   2   4        0.08       -3.91      3.91 o 
  -8   2   4       27.80       20.24      3.70 o 
  -7   2   4        9.04        7.10      2.92 o 
  -6   2   4        9.67        6.09      2.30 o 
  -5   2   4      312.63      296.00     11.63 o 
  -4   2   4      253.41      313.00     17.18 o 
  -3   2   4     2522.94     2638.20     88.14 o 
  -2   2   4       44.50       38.84      2.87 o 
  -1   2   4      703.62      767.32     26.75 o 
   0   2   4        3.42        5.87      2.09 o 
   1   2   4       26.67       25.61      5.34 o 
   2   2   4       20.24       22.60      7.29 o 
   3   2   4        1.73        3.58      2.87 o 
   4   2   4      199.62      220.68      9.68 o 
   5   2   4       10.14       11.98      3.33 o 
   6   2   4      192.92      188.15      9.58 o 
   7   2   4        0.03       -0.30      3.85 o 
   8   2   4       24.07       30.01      5.44 o 
   9   2   4       31.62       36.35      6.02 o 
  10   2   4       77.59       68.74      8.31 o 
 -12   3   4      115.74      111.12      7.84 o 
 -11   3   4      470.12      507.78     18.73 o 
 -10   3   4       20.57       25.67      4.70 o 
  -9   3   4       97.48       95.25      9.54 o 
  -8   3   4      130.51      137.13      8.35 o 
  -7   3   4       13.56       16.81      3.78 o 
  -6   3   4       46.87       39.57      3.96 o 
  -5   3   4       69.90       62.99      4.57 o 
  -4   3   4     4726.90     4817.41    167.02 o 
  -3   3   4     2462.32     2503.36    149.99 o 
  -2   3   4     1106.51     1257.02     79.53 o 
  -1   3   4      248.32      246.78     21.35 o 
   0   3   4        9.68       10.68      6.76 o 
   1   3   4       64.38       49.64     17.61 o 
   2   3   4      402.98      398.17     15.99 o 
   3   3   4      392.72      398.76     14.72 o 
   4   3   4       22.35       14.65      5.70 o 
   5   3   4     1431.18     1601.88     51.65 o 
   6   3   4      168.34      193.56     11.29 o 
   7   3   4      332.30      319.43     16.94 o 
   8   3   4       49.42       65.29      6.36 o 
   9   3   4        3.82        3.02      4.74 o 
 -12   4   4       16.46       15.40      4.71 o 
 -11   4   4       28.62       24.52      5.10 o 
 -10   4   4       47.60       46.51      7.30 o 
  -9   4   4        5.50        9.87      4.14 o 
  -8   4   4       62.50       73.31      6.52 o 
  -7   4   4      100.46      107.59      6.82 o 
  -6   4   4       25.67       31.47      4.04 o 
  -5   4   4      592.06      539.76     15.96 o 
  -4   4   4      643.03      571.43     25.97 o 
  -3   4   4      224.51      226.22     10.16 o 
  -2   4   4      623.30      563.22     21.30 o 
  -1   4   4      111.96       91.20      8.24 o 
   0   4   4      157.34      158.94     12.04 o 
   1   4   4     1702.58     1579.48     40.23 o 
   2   4   4       35.05       35.10      5.71 o 
   3   4   4      109.33      123.91      8.92 o 
   4   4   4       17.96       21.18      7.90 o 
   5   4   4      113.41      122.08     10.28 o 
   6   4   4        0.17        1.24      3.99 o 
   7   4   4       38.89       39.51      5.77 o 
   8   4   4        0.96        8.74      5.24 o 
   9   4   4        2.11        5.32      5.73 o 
 -11   5   4       92.42       97.98      7.36 o 
 -10   5   4        7.77        8.67      4.89 o 
  -9   5   4       10.64       15.60      5.42 o 
  -8   5   4      305.42      294.65     12.13 o 
  -7   5   4     1210.61     1221.15     31.25 o 
  -6   5   4      295.26      258.70     11.13 o 
  -5   5   4       98.86      106.42      6.93 o 
  -4   5   4      758.66      737.37     31.15 o 
  -3   5   4       57.52       55.61      7.23 o 
  -2   5   4      239.23      228.62     10.58 o 
  -1   5   4       26.27       26.12      4.22 o 
   0   5   4      386.68      352.63     13.48 o 
   1   5   4      180.10      181.76     10.07 o 
   2   5   4      143.49      153.72      9.43 o 
   3   5   4        5.03        2.96      5.37 o 
   4   5   4        1.29        3.99      7.24 o 
   5   5   4        9.32        8.62      9.01 o 
   6   5   4       56.50       49.02      9.25 o 
   7   5   4      513.21      509.94     21.09 o 
   8   5   4       23.48       24.01      5.35 o 
   9   5   4       46.72       25.44      9.43 o 
 -10   6   4       78.45       82.18     12.17 o 
  -9   6   4       22.59       31.93      6.22 o 
  -8   6   4        7.83        2.53      7.60 o 
  -7   6   4      579.83      582.65     21.27 o 
  -6   6   4      177.34      196.05     12.14 o 
  -5   6   4      129.56      119.02      9.17 o 
  -4   6   4      262.67      271.11     14.00 o 
  -3   6   4       44.68       38.32      6.54 o 
  -2   6   4      233.85      250.28     12.88 o 
  -1   6   4      953.46      951.69     30.11 o 
   0   6   4        2.92       -1.70      4.57 o 
   1   6   4       24.98       32.11      7.51 o 
   2   6   4       67.85       86.06      8.74 o 
   3   6   4      171.99      180.48     15.51 o 
   4   6   4        0.74      -11.05     11.05 o 
   5   6   4       50.87       53.43     17.36 o 
   6   6   4       32.74       38.02      8.28 o 
   7   6   4       39.03       42.26      6.22 o 
   8   6   4        2.59       12.10      6.41 o 
 -10   7   4       26.44       18.33      7.83 o 
  -9   7   4       51.45       51.03      8.78 o 
  -8   7   4        0.06       -2.34      6.22 o 
  -7   7   4        0.08       -0.24      6.78 o 
  -6   7   4       62.49       77.89      9.33 o 
  -5   7   4      717.87      754.83     29.19 o 
  -4   7   4      622.61      626.53     26.13 o 
  -3   7   4       48.98       56.69      8.30 o 
  -2   7   4      769.06      811.14     30.35 o 
  -1   7   4      241.77      226.98     14.30 o 
   0   7   4        2.31        7.11      6.78 o 
   1   7   4       33.89       29.92      8.98 o 
   2   7   4        0.80       -2.14      7.81 o 
   3   7   4      181.64      211.41     18.54 o 
   4   7   4       68.96       65.69     42.79 o 
   5   7   4       95.12      121.78     54.53 o 
   6   7   4        5.06        1.80     12.53 o 
   7   7   4      118.53      105.51     12.81 o 
  -8   8   4        0.21        1.47      6.25 o 
  -7   8   4      142.48      154.33     22.92 o 
  -6   8   4      128.60      129.03     21.76 o 
  -5   8   4       13.09        1.98      7.16 o 
  -4   8   4       71.77       75.52      9.13 o 
  -3   8   4        0.04       -1.82      7.09 o 
  -2   8   4        7.86        7.80      6.98 o 
  -1   8   4       19.42       18.48     14.43 o 
   0   8   4       42.73       26.16      8.47 o 
   1   8   4      118.10      102.78     25.86 o 
   2   8   4       17.49        0.26      9.20 o 
   3   8   4        0.17        6.69      7.81 o 
   4   8   4       55.72       25.71     37.10 o 
   5   8   4       59.21       42.61     28.20 o 
  -7   9   4      123.17      141.63     15.30 o 
  -6   9   4       78.27       85.86      9.77 o 
  -5   9   4        2.49       14.09     18.80 o 
  -4   9   4      554.68      600.61     28.28 o 
  -3   9   4        5.22        1.91      6.32 o 
  -2   9   4        7.25        9.61      7.11 o 
  -1   9   4        1.13       -4.27      7.24 o 
   0   9   4       38.49       24.22     13.92 o 
   1   9   4        4.89       15.56     12.05 o 
   2   9   4        0.02        0.13      8.83 o 
   3   9   4      108.02       81.41     41.58 o 
   4   9   4        8.06        1.33     15.96 o 
  -4  10   4        0.35       -5.69      8.90 o 
  -3  10   4        8.57      -10.14     10.14 o 
  -2  10   4       25.38       13.32     10.39 o 
  -1  10   4       12.55       10.84     18.86 o 
   0  10   4        0.13        2.67     19.57 o 
   1  10   4       22.06       38.43     21.71 o 
 -13   0   5      767.91      816.02     50.26 o 
 -11   0   5       51.59       59.01      6.88 o 
  -9   0   5        7.90        4.06      4.88 o 
  -7   0   5      217.67      244.44     10.45 o 
  -5   0   5     1954.22     1988.36     86.69 o 
  -3   0   5     1566.31     1673.71    100.53 o 
  -1   0   5     2065.02     2240.40    132.20 o 
   1   0   5     2262.50     2200.01    131.13 o 
   3   0   5      533.52      497.54     18.46 o 
   5   0   5      109.57      107.15     10.05 o 
   7   0   5       52.43       42.83      8.20 o 
   9   0   5        0.05        2.94      7.89 o 
 -13   1   5      243.86      201.41     30.60 o 
 -12   1   5        0.17        6.15      3.34 o 
 -11   1   5        1.00        1.34      3.69 o 
 -10   1   5        0.14       -2.02      3.34 o 
  -9   1   5      266.91      278.59     10.11 o 
  -8   1   5      158.05      174.36      7.99 o 
  -7   1   5       87.93       84.86      4.74 o 
  -6   1   5      543.26      546.01     13.04 o 
  -5   1   5      222.72      217.25      9.95 o 
  -4   1   5      493.19      477.59     23.89 o 
  -3   1   5      655.59      672.02     30.97 o 
  -2   1   5      478.38      489.00     23.48 o 
  -1   1   5        1.97        3.17      2.70 o 
   0   1   5        5.00        4.29      3.56 o 
   1   1   5      114.48      117.59     10.41 o 
   2   1   5       32.74       31.28      4.18 o 
   3   1   5      367.67      358.90     10.39 o 
   4   1   5        2.88        0.43      2.72 o 
   5   1   5       58.80       65.24      6.05 o 
   6   1   5      428.68      474.70     18.10 o 
   7   1   5      501.54      467.17     24.53 o 
   8   1   5       40.30       40.82      9.51 o 
   9   1   5        4.75        8.55      5.65 o 
 -13   2   5       16.43       10.50     10.50 o 
 -12   2   5        0.02        0.87      3.95 o 
 -11   2   5      123.02      124.92      7.84 o 
 -10   2   5       42.34       41.01      5.21 o 
  -9   2   5       24.74       21.13      4.24 o 
  -8   2   5       56.52       48.09      4.62 o 
  -7   2   5      201.31      192.65      7.49 o 
  -6   2   5      704.20      659.79     14.52 o 
  -5   2   5        1.29       -0.21      3.25 o 
  -4   2   5      957.50     1061.85     40.14 o 
  -3   2   5     1516.73     1646.09     70.00 o 
  -2   2   5        7.36       16.25      3.34 o 
  -1   2   5      206.11      224.10     12.57 o 
   0   2   5      173.66      181.56     11.64 o 
   1   2   5       53.68       52.37      6.40 o 
   2   2   5        7.07        7.30      3.36 o 
   3   2   5       85.86       87.60      5.64 o 
   4   2   5      462.03      500.57     17.59 o 
   5   2   5      137.84      147.03      9.51 o 
   6   2   5     1200.83     1182.88     38.85 o 
   7   2   5       11.46       16.09      4.92 o 
   8   2   5       64.46       69.39      6.96 o 
   9   2   5       38.74       38.77      8.97 o 
 -12   3   5        0.25       -4.34      4.42 o 
 -11   3   5       77.86       78.27      6.81 o 
 -10   3   5       86.74      104.97      7.40 o 
  -9   3   5      117.79      129.50     11.33 o 
  -8   3   5       28.48       28.07      4.36 o 
  -7   3   5        0.82        3.71      3.14 o 
  -6   3   5       22.22       28.85      3.88 o 
  -5   3   5      213.32      184.15      7.29 o 
  -4   3   5      871.17      746.24     20.74 o 
  -3   3   5     1134.71     1184.13     55.87 o 
  -2   3   5        2.05        6.47      4.92 o 
  -1   3   5       81.73       97.30     13.26 o 
   0   3   5      561.30      532.92     23.87 o 
   1   3   5      649.01      656.28     21.17 o 
   2   3   5       24.28       21.72      4.55 o 
   3   3   5      179.24      184.15     13.28 o 
   4   3   5      542.90      584.78     22.12 o 
   5   3   5      312.21      326.86     15.43 o 
   6   3   5       44.09       38.71      6.27 o 
   7   3   5      110.89      103.33      9.27 o 
   8   3   5      156.12      152.51     10.61 o 
   9   3   5      235.75      219.98     16.54 o 
 -12   4   5      247.61      225.66     14.24 o 
 -11   4   5       31.29       31.25      5.67 o 
 -10   4   5        2.77        2.77      4.17 o 
  -9   4   5       45.59       48.98      5.97 o 
  -8   4   5      211.89      236.77     11.18 o 
  -7   4   5      200.52      228.10      9.67 o 
  -6   4   5       79.36       79.49      6.33 o 
  -5   4   5       58.36       63.85      5.24 o 
  -4   4   5      116.26       92.73      6.02 o 
  -3   4   5      224.75      232.13     11.50 o 
  -2   4   5      354.65      323.93     16.20 o 
  -1   4   5      214.94      185.78     11.72 o 
   0   4   5      337.60      344.43     15.87 o 
   1   4   5      299.41      298.62     14.20 o 
   2   4   5      659.32      680.01     25.76 o 
   3   4   5        8.58        6.33      5.73 o 
   4   4   5      535.34      540.40     26.62 o 
   5   4   5      764.09      735.58     27.56 o 
   6   4   5      235.55      191.67     20.12 o 
   7   4   5       54.93       52.97      6.80 o 
   8   4   5      361.95      354.79     21.98 o 
 -11   5   5       51.51       58.58     10.23 o 
 -10   5   5        7.59        9.44      4.73 o 
  -9   5   5       20.45       24.10      5.36 o 
  -8   5   5       55.63       55.00      5.99 o 
  -7   5   5      559.32      581.55     17.90 o 
  -6   5   5        0.47        6.25      4.23 o 
  -5   5   5        8.51        8.06      4.93 o 
  -4   5   5       14.42        5.67      4.58 o 
  -3   5   5        3.85        3.71      4.42 o 
  -2   5   5        5.94        7.32      5.71 o 
  -1   5   5       11.11        5.50      5.36 o 
   0   5   5       17.91       21.97      5.72 o 
   1   5   5      408.93      392.00     22.12 o 
   2   5   5       41.59       34.79      7.61 o 
   3   5   5       28.47       41.66     14.32 o 
   4   5   5      202.94      195.47     15.71 o 
   5   5   5      223.86      201.16     22.54 o 
   6   5   5      373.27      369.82     17.41 o 
   7   5   5      415.38      413.33     17.87 o 
   8   5   5       23.66       27.67     12.35 o 
 -11   6   5       11.99        8.54      9.96 o 
 -10   6   5       20.34       22.51      8.45 o 
  -9   6   5        5.21       12.82      5.73 o 
  -8   6   5        5.81       10.74      4.91 o 
  -7   6   5      223.00      249.16     14.23 o 
  -6   6   5      588.69      646.00     23.52 o 
  -5   6   5      627.18      620.50     22.40 o 
  -4   6   5       73.40       60.44      7.33 o 
  -3   6   5       31.64       25.78      5.37 o 
  -2   6   5      519.33      542.23     22.95 o 
  -1   6   5      237.96      250.99     15.27 o 
   0   6   5     1374.96     1378.11     46.30 o 
   1   6   5      145.25      122.06     16.95 o 
   2   6   5        1.12        4.48      7.36 o 
   3   6   5       11.26        5.82      9.36 o 
   4   6   5       16.88       17.76      7.61 o 
   5   6   5       61.89       64.30      7.45 o 
   6   6   5       13.90       16.12      5.48 o 
   7   6   5      144.99      154.07     20.88 o 
 -10   7   5       12.42       12.28      8.18 o 
  -9   7   5        0.07       -4.97      8.27 o 
  -8   7   5       27.99       30.65      7.18 o 
  -7   7   5        2.70       12.58      6.33 o 
  -6   7   5        1.18        9.27      5.94 o 
  -5   7   5      816.54      764.30     41.00 o 
  -4   7   5      293.36      319.13     15.86 o 
  -3   7   5      536.17      490.17     42.32 o 
  -2   7   5      301.83      334.42     18.62 o 
  -1   7   5      264.17      287.21     21.88 o 
   0   7   5        3.79       -5.88      5.88 o 
   1   7   5      200.26      188.25     13.69 o 
   2   7   5      188.34      221.34     18.62 o 
   3   7   5       16.03        4.10     11.17 o 
   4   7   5       38.24       45.97     14.15 o 
   5   7   5       58.69       52.10      8.56 o 
   6   7   5       11.01        8.21     12.74 o 
  -8   8   5        3.20       -1.11      5.56 o 
  -7   8   5       17.22        8.28     12.35 o 
  -6   8   5        2.92        1.17      6.36 o 
  -5   8   5      109.77      102.83     10.73 o 
  -4   8   5       35.72       48.99      7.92 o 
  -3   8   5     1032.48     1035.64     37.79 o 
  -2   8   5      624.24      316.09     37.72 o 
  -1   8   5       78.03       62.00     18.21 o 
   0   8   5       23.90       20.71      7.36 o 
   1   8   5        1.30       -0.70      7.05 o 
   2   8   5        0.60       -7.44     10.24 o 
   3   8   5       80.51       61.70     38.16 o 
   4   8   5       62.30       44.85      9.10 o 
   5   8   5       29.02       10.90      9.58 o 
  -6   9   5        3.27        1.92      6.37 o 
  -5   9   5        0.01       -4.60      6.17 o 
  -4   9   5       15.30        7.41      6.87 o 
  -3   9   5      269.17      290.99     19.77 o 
  -2   9   5       47.91       45.33     11.02 o 
  -1   9   5       52.41       51.73     10.98 o 
   0   9   5       31.25       30.91     11.21 o 
   1   9   5        4.91       13.31     17.48 o 
   2   9   5       58.91       52.14     12.62 o 
   3   9   5      116.61       92.87     39.13 o 
  -3  10   5       51.18       48.93     14.77 o 
  -1  10   5       75.28       48.57     27.58 o 
 -12   0   6        2.93        0.12      4.84 o 
 -10   0   6        6.87        0.64      4.56 o 
  -8   0   6        0.92        0.60      4.03 o 
  -6   0   6      723.32      743.61     23.89 o 
  -4   0   6        1.52        8.12      4.78 o 
  -2   0   6     1587.38     1626.92     98.57 o 
   0   0   6      618.26      643.37     44.30 o 
   2   0   6     1293.89     1232.51     45.63 o 
   4   0   6       42.06       42.35      6.96 o 
   6   0   6        1.26        7.71      7.16 o 
   8   0   6     1457.44     1601.73     74.87 o 
 -13   1   6       27.06       23.31      9.96 o 
 -12   1   6        0.40        0.59      3.58 o 
 -11   1   6      579.80      600.32     17.45 o 
 -10   1   6       30.44       31.56      4.44 o 
  -9   1   6      100.57      104.23      6.22 o 
  -8   1   6      122.55      125.74      6.83 o 
  -7   1   6        2.16        0.48      2.48 o 
  -6   1   6       76.01       65.52      4.21 o 
  -5   1   6      469.08      455.08     13.15 o 
  -4   1   6      251.75      281.60     15.23 o 
  -3   1   6      390.47      393.51     18.00 o 
  -2   1   6      234.67      246.98     14.55 o 
  -1   1   6     1205.07     1286.63     56.41 o 
   0   1   6        2.71        2.89      3.49 o 
   1   1   6       64.06       59.12      5.10 o 
   2   1   6        0.02        3.71      2.63 o 
   3   1   6        5.74       10.14      3.37 o 
   4   1   6       84.20       90.56      6.48 o 
   5   1   6      226.73      238.93     12.50 o 
   6   1   6      227.38      273.27     19.91 o 
   7   1   6       13.10       17.16      8.58 o 
   8   1   6      282.52      291.74     16.14 o 
   9   1   6       17.84       13.22      6.37 o 
 -12   2   6       54.29       39.98      4.97 o 
 -11   2   6      742.92      756.94     21.87 o 
 -10   2   6       39.00       47.78      5.59 o 
  -9   2   6      656.70      639.30     23.23 o 
  -8   2   6       72.95       84.05      5.60 o 
  -7   2   6      581.58      610.80     15.79 o 
  -6   2   6      102.77      112.02      5.89 o 
  -5   2   6       49.04       47.91      4.75 o 
  -4   2   6     2209.15     2302.82     58.32 o 
  -3   2   6      871.78      758.17     24.89 o 
  -2   2   6       39.40       49.50      7.67 o 
  -1   2   6     3974.85     3836.57    130.97 o 
   0   2   6      795.73      850.10     34.09 o 
   1   2   6      126.72      105.81      8.26 o 
   2   2   6      163.29      168.03      8.74 o 
   3   2   6      202.09      192.65     10.05 o 
   4   2   6        5.76        8.22      4.13 o 
   5   2   6       79.63       96.87     14.21 o 
   6   2   6      148.95      158.45     10.57 o 
   7   2   6      231.39      225.24     12.88 o 
   8   2   6       10.76       11.48      5.97 o 
   9   2   6       13.21       17.26     11.21 o 
 -12   3   6       24.18       19.79      4.68 o 
 -11   3   6       33.14       31.16      5.08 o 
 -10   3   6      579.80      623.68     19.09 o 
  -9   3   6      346.46      350.41     14.39 o 
  -8   3   6      164.22      184.21     10.65 o 
  -7   3   6        0.13       -2.64      3.28 o 
  -6   3   6       58.49       76.07      5.45 o 
  -5   3   6      244.68      220.58      9.30 o 
  -4   3   6      214.21      201.40      9.97 o 
  -3   3   6     1051.90     1060.51     32.34 o 
  -2   3   6     1094.20     1169.96     45.19 o 
  -1   3   6      350.47      352.25     15.79 o 
   0   3   6        0.17       -1.56      4.45 o 
   1   3   6       11.94       18.41      7.96 o 
   2   3   6       81.97       87.17      8.33 o 
   3   3   6       20.78       19.95      5.28 o 
   4   3   6        5.80        8.46      4.79 o 
   5   3   6       36.87       39.26      6.02 o 
   6   3   6      100.53       90.47      8.49 o 
   7   3   6       62.26       62.20      8.78 o 
   8   3   6       77.78       64.45      8.31 o 
 -12   4   6      327.08      286.20     18.69 o 
 -11   4   6      213.84      238.09     11.21 o 
 -10   4   6        0.11        2.01      4.42 o 
  -9   4   6        1.26        3.94      4.60 o 
  -8   4   6        9.11       15.78      4.59 o 
  -7   4   6      253.56      285.64     12.02 o 
  -6   4   6        0.83        3.40      3.64 o 
  -5   4   6      125.45      128.34     10.09 o 
  -4   4   6       21.33       28.92      5.29 o 
  -3   4   6      181.90      157.50     24.06 o 
  -2   4   6      354.53      358.32     20.25 o 
  -1   4   6      563.83      573.42     26.50 o 
   0   4   6       48.00       56.06     10.86 o 
   1   4   6      220.42      211.67     16.14 o 
   2   4   6      305.25      327.48     17.13 o 
   3   4   6      311.87      298.13     15.07 o 
   4   4   6       70.48       65.01      7.94 o 
   5   4   6       22.81       25.01      5.31 o 
   6   4   6        0.30        4.19      4.55 o 
   7   4   6      450.77      444.20     22.43 o 
   8   4   6       39.69       38.02      9.46 o 
 -11   5   6       61.27       62.49      7.32 o 
 -10   5   6        0.15        3.91      4.48 o 
  -9   5   6       37.54       53.09      6.78 o 
  -8   5   6        8.75        7.94      4.88 o 
  -7   5   6       56.21       52.53      6.43 o 
  -6   5   6      361.47      399.64     15.71 o 
  -5   5   6      346.86      363.17     22.62 o 
  -4   5   6       47.53       37.42      7.32 o 
  -3   5   6      229.26      206.88     21.32 o 
  -2   5   6        5.13       -3.87      5.45 o 
  -1   5   6      306.25      333.03     21.78 o 
   0   5   6        9.34       14.37      6.62 o 
   1   5   6       92.81       89.25     14.63 o 
   2   5   6      121.05      109.89     20.54 o 
   3   5   6       90.09       78.11     29.06 o 
   4   5   6       20.76       29.20      5.56 o 
   5   5   6       27.54       29.06      6.38 o 
   6   5   6      163.85      161.78     12.57 o 
   7   5   6       64.14       43.99      7.05 o 
 -10   6   6        2.55       10.64      5.50 o 
  -9   6   6      108.13      116.28      8.64 o 
  -8   6   6      123.67      114.50      8.17 o 
  -7   6   6       27.27       19.80      6.09 o 
  -6   6   6      227.75      249.42     14.06 o 
  -5   6   6     1462.44     1593.03     54.60 o 
  -4   6   6      122.56       99.96     14.65 o 
  -3   6   6      124.49      117.56     11.64 o 
  -2   6   6        5.00       -1.40      6.07 o 
  -1   6   6     1323.28     1312.05     52.67 o 
   0   6   6     1165.29      483.24     59.07 o 
   1   6   6      521.80      533.10     27.58 o 
   2   6   6        0.47        3.15      7.43 o 
   3   6   6       38.42       27.87     10.26 o 
   4   6   6      140.35      122.97     16.02 o 
   5   6   6        6.80        5.92     10.11 o 
   6   6   6       53.59       42.80     12.97 o 
  -9   7   6        8.32        5.14     12.21 o 
  -8   7   6        4.55        8.10      5.31 o 
  -7   7   6        0.82        1.16      5.30 o 
  -6   7   6        1.66        9.67      5.88 o 
  -5   7   6       42.89       42.39      8.57 o 
  -4   7   6      101.47      109.71     11.94 o 
  -3   7   6      332.71      306.24     26.92 o 
  -2   7   6      479.42      511.62     27.45 o 
  -1   7   6      196.07      223.74     18.07 o 
   0   7   6      393.56      412.02     25.92 o 
   1   7   6       26.87       22.36      8.19 o 
   2   7   6      167.73      172.83     46.37 o 
   3   7   6       89.54       72.42     14.34 o 
   4   7   6      136.43      107.64     19.06 o 
   5   7   6       21.93       13.09      6.71 o 
  -8   8   6       14.88       22.24      7.29 o 
  -7   8   6        9.07        7.28      5.73 o 
  -6   8   6        0.95        4.66      6.22 o 
  -5   8   6       49.91       38.27     15.98 o 
  -4   8   6      296.57      316.60     21.70 o 
  -3   8   6      410.40      376.56     28.28 o 
  -2   8   6      658.19      603.10     59.28 o 
  -1   8   6       83.73       86.64     14.36 o 
   0   8   6        0.00        9.66      7.91 o 
   1   8   6      155.45      103.00     41.43 o 
   2   8   6        0.49        3.15      9.87 o 
   3   8   6        6.53        4.35      8.62 o 
   4   8   6       10.60       11.01      9.77 o 
  -6   9   6        3.20       11.11      6.50 o 
  -5   9   6       31.33       25.45      6.92 o 
  -4   9   6       75.23       80.20     13.59 o 
  -3   9   6       54.05       49.66     12.05 o 
  -2   9   6       27.89       17.02     12.12 o 
  -1   9   6       80.02       65.69     13.39 o 
   0   9   6        0.44       17.54     16.16 o 
   1   9   6       12.21       31.51     17.48 o 
   2   9   6      189.49      128.64     28.47 o 
 -13   0   7       40.23       38.08     15.12 o 
 -11   0   7       13.44        5.80      5.40 o 
  -9   0   7       36.79       32.37      5.73 o 
  -7   0   7     1355.46     1348.50     45.26 o 
  -5   0   7      234.31      208.95     12.01 o 
  -3   0   7        8.87        6.66      4.44 o 
  -1   0   7      829.07      841.87     41.80 o 
   1   0   7      118.73      108.72      9.53 o 
   3   0   7      114.72      143.99     15.00 o 
   5   0   7      126.54      132.05     21.44 o 
   7   0   7      118.10      117.96     15.07 o 
 -12   1   7      114.71      107.73      7.06 o 
 -11   1   7      670.27      648.66     17.27 o 
 -10   1   7        5.68       13.01      4.12 o 
  -9   1   7      334.22      343.30     11.57 o 
  -8   1   7      758.50      786.58     21.17 o 
  -7   1   7      276.44      263.11     11.35 o 
  -6   1   7       58.48       62.45      5.41 o 
  -5   1   7      117.21      124.80      7.77 o 
  -4   1   7      486.56      463.92     15.78 o 
  -3   1   7      148.76      126.48      6.80 o 
  -2   1   7       14.93        7.39      3.56 o 
  -1   1   7      170.59      185.04      9.33 o 
   0   1   7       65.00       61.29      5.86 o 
   1   1   7     1727.88     1644.60     49.26 o 
   2   1   7      127.33      125.21      8.30 o 
   3   1   7      491.51      503.80     18.70 o 
   4   1   7       16.22       22.25      5.37 o 
   5   1   7        1.49       -0.69      5.11 o 
   6   1   7      165.03      189.72     13.59 o 
   7   1   7       13.17       15.18      7.22 o 
   8   1   7        6.47       -3.81      5.81 o 
 -12   2   7       24.69       19.30      4.40 o 
 -11   2   7       37.73       33.88      5.17 o 
 -10   2   7       22.74       17.96      4.63 o 
  -9   2   7      344.01      347.57     14.91 o 
  -8   2   7       12.82       13.78      3.86 o 
  -7   2   7        5.49        6.28      3.38 o 
  -6   2   7       46.97       52.88      6.26 o 
  -5   2   7       83.43       87.37      6.68 o 
  -4   2   7      292.13      287.68     12.86 o 
  -3   2   7        1.17        2.76      4.34 o 
  -2   2   7      439.11      439.70     25.00 o 
  -1   2   7       36.29       44.62      8.06 o 
   0   2   7       20.47       17.98      5.50 o 
   1   2   7       29.13       14.12     12.72 o 
   2   2   7        4.31       -1.07      5.87 o 
   3   2   7       10.30        7.93      5.62 o 
   4   2   7      514.03      539.76     22.47 o 
   5   2   7       26.45       26.14      7.01 o 
   6   2   7        0.04        1.88      5.59 o 
   7   2   7        9.55       14.69      7.73 o 
   8   2   7        2.10        3.66      6.44 o 
 -12   3   7        0.03        1.28      4.83 o 
 -11   3   7      286.18      319.58     14.59 o 
 -10   3   7     1428.93     1479.17     40.58 o 
  -9   3   7      217.82      195.55     17.48 o 
  -8   3   7      111.83      110.65      7.62 o 
  -7   3   7        2.41        6.68      4.02 o 
  -6   3   7        3.29        5.71      3.44 o 
  -5   3   7        0.51       -2.62      3.70 o 
  -4   3   7      290.05      314.30     13.83 o 
  -3   3   7     1541.73     1468.94     72.95 o 
  -2   3   7     2013.37     1903.71    159.29 o 
  -1   3   7      353.34      338.41     19.01 o 
   0   3   7      112.84      102.07     14.92 o 
   1   3   7      116.53      122.25     12.25 o 
   2   3   7      197.21      196.99     13.23 o 
   3   3   7      381.39      390.73     18.28 o 
   4   3   7       80.99       76.60      8.97 o 
   5   3   7      103.64      104.26     10.55 o 
   6   3   7      175.71      195.00     14.88 o 
   7   3   7        0.64       -5.33      5.33 o 
 -12   4   7       26.15        5.52     13.52 o 
 -11   4   7       47.17       54.70      6.55 o 
 -10   4   7        5.32        2.61      4.73 o 
  -9   4   7        7.68       11.62      4.85 o 
  -8   4   7      342.03      355.85     21.72 o 
  -7   4   7        4.59        6.31      4.18 o 
  -6   4   7        0.20        0.85      4.21 o 
  -5   4   7      274.72      286.66     13.26 o 
  -4   4   7       52.03       63.56      7.78 o 
  -3   4   7        0.05       -5.19      5.19 o 
  -2   4   7        2.66       -0.61      5.01 o 
  -1   4   7      349.07      376.92     21.71 o 
   0   4   7      404.72      434.91     23.16 o 
   1   4   7      103.92       90.51     16.49 o 
   2   4   7       43.74       38.54      9.53 o 
   3   4   7        4.08        0.37      6.36 o 
   4   4   7       18.63       15.16      5.57 o 
   5   4   7      110.68       95.62     10.54 o 
   6   4   7      122.19      135.07     16.07 o 
   7   4   7       28.42       36.29      8.76 o 
 -11   5   7       26.16       32.96      5.56 o 
 -10   5   7       52.06       64.39      6.80 o 
  -9   5   7       11.60       12.07      6.68 o 
  -8   5   7        6.60        5.86      5.38 o 
  -7   5   7      102.68      118.85      8.76 o 
  -6   5   7       48.26       60.19      7.26 o 
  -5   5   7       80.94       81.80      8.91 o 
  -4   5   7      185.83      205.00     16.50 o 
  -3   5   7      341.65      296.84     17.59 o 
  -2   5   7        0.69        6.80      5.78 o 
  -1   5   7      131.83      134.53     13.30 o 
   0   5   7     1165.17     1204.28     49.17 o 
   1   5   7      638.41      643.79     31.43 o 
   2   5   7      208.72      225.97     18.46 o 
   3   5   7      284.72      248.56     18.54 o 
   4   5   7       17.85       22.24      6.17 o 
   5   5   7       29.87       20.21     12.63 o 
   6   5   7       17.63       13.71      8.01 o 
 -10   6   7       26.07       35.22      6.57 o 
  -9   6   7        1.31        7.68      7.22 o 
  -8   6   7       49.42       57.15      6.78 o 
  -7   6   7        3.47        4.61      5.43 o 
  -6   6   7       14.18       16.95      7.05 o 
  -5   6   7        2.01        3.47      6.11 o 
  -4   6   7      293.47      336.84     32.33 o 
  -3   6   7       75.75       83.54      9.80 o 
  -2   6   7       81.94       89.56     15.20 o 
  -1   6   7      129.52      122.78     15.10 o 
   0   6   7       75.85       58.86     16.55 o 
   1   6   7      197.86      230.44     20.42 o 
   2   6   7      189.40      151.05     27.48 o 
   3   6   7      102.66       75.06     12.01 o 
   4   6   7        7.74        5.84      7.60 o 
   5   6   7       20.52        6.67      9.35 o 
   6   6   7        0.01       13.52     11.56 o 
  -9   7   7        7.67        6.24      5.74 o 
  -8   7   7        3.63        4.59      9.76 o 
  -7   7   7       20.45       24.64      8.12 o 
  -6   7   7       84.77       80.96      9.31 o 
  -5   7   7       57.70       52.16      8.59 o 
  -4   7   7       77.23       86.15     12.79 o 
  -3   7   7      725.79      687.96     40.47 o 
  -2   7   7       53.86       49.95      8.85 o 
  -1   7   7       30.61       31.46      8.41 o 
   0   7   7      157.53      155.14     28.65 o 
   1   7   7       13.10       23.37      7.69 o 
   2   7   7       17.10       25.53      8.98 o 
   3   7   7        1.71        5.92      9.84 o 
   4   7   7        0.01       12.28      7.78 o 
  -7   8   7        0.42        0.53      5.34 o 
  -6   8   7      108.71      123.73     10.94 o 
  -5   8   7       19.21       29.61      8.08 o 
  -4   8   7       52.98       67.34     10.40 o 
  -3   8   7       72.74       69.18     12.69 o 
  -2   8   7        9.36       16.02     10.47 o 
  -1   8   7       30.07       31.93      9.40 o 
   0   8   7        9.70       17.14      7.98 o 
   1   8   7      158.03      159.05     42.02 o 
   2   8   7        4.37       10.86     13.42 o 
   3   8   7       16.72       20.60      9.06 o 
  -5   9   7       80.48       96.19      9.59 o 
  -4   9   7       29.90       40.35      7.44 o 
  -3   9   7      116.57       93.49     18.85 o 
  -2   9   7        9.60       21.30     10.89 o 
  -1   9   7      591.81      574.62     43.95 o 
   0   9   7       51.99       39.50     21.71 o 
   1   9   7        9.64       21.71     24.73 o 
 -12   0   8        5.15        0.67      8.61 o 
 -10   0   8      204.96      175.28     16.54 o 
  -8   0   8      300.53      269.73     16.27 o 
  -6   0   8      832.42      778.71     28.82 o 
  -4   0   8      874.74      769.70     28.42 o 
  -2   0   8      369.19      364.62     16.65 o 
   0   0   8       69.59       68.31     14.88 o 
   2   0   8       66.73       48.86      7.95 o 
   4   0   8       24.24       30.59      7.67 o 
   6   0   8        6.08       -0.80      8.17 o 
 -12   1   8        0.36        0.69      6.05 o 
 -11   1   8       34.85       36.69      5.84 o 
 -10   1   8        8.77        7.47      4.90 o 
  -9   1   8      146.39      162.00     11.19 o 
  -8   1   8      116.21      123.40      8.52 o 
  -7   1   8       23.98       25.87      4.56 o 
  -6   1   8      190.95      172.33     10.25 o 
  -5   1   8        1.49        5.48      4.05 o 
  -4   1   8      164.71      189.78      9.85 o 
  -3   1   8        2.54        1.49      3.82 o 
  -2   1   8        3.81        4.58      4.57 o 
  -1   1   8      167.31      148.12     13.31 o 
   0   1   8       33.24       45.94      8.88 o 
   1   1   8      193.94      175.47     13.58 o 
   2   1   8      112.66      108.67      9.12 o 
   3   1   8       84.80       86.75      8.84 o 
   4   1   8       53.21       59.55      7.55 o 
   5   1   8      131.85      136.48     10.30 o 
   6   1   8        6.99       14.30      6.94 o 
   7   1   8        0.93        1.21      6.23 o 
 -12   2   8       84.51       81.39      7.36 o 
 -11   2   8      274.94      250.11     13.51 o 
 -10   2   8       26.41       25.56      6.18 o 
  -9   2   8     1600.37     1484.53     37.76 o 
  -8   2   8     1178.85     1223.18     35.30 o 
  -7   2   8       35.91       38.58      5.43 o 
  -6   2   8       14.07       14.51      4.87 o 
  -5   2   8      196.04      176.18     10.51 o 
  -4   2   8        9.12       13.99      5.81 o 
  -3   2   8       47.86       64.35      7.73 o 
  -2   2   8      212.29      201.66     12.95 o 
  -1   2   8      155.88      157.47     14.63 o 
   0   2   8      296.73      307.79     18.86 o 
   1   2   8      163.63      147.20     16.92 o 
   2   2   8       47.12       52.08     11.01 o 
   3   2   8     1348.58     1435.41     47.71 o 
   4   2   8       48.46       49.96      9.55 o 
   5   2   8      997.88     1116.42     45.29 o 
   6   2   8       92.74       97.24      9.89 o 
   7   2   8       13.94       25.99      6.81 o 
 -12   3   8        2.41        2.47      5.40 o 
 -11   3   8        1.60       10.18      5.14 o 
 -10   3   8        2.87        2.06      4.65 o 
  -9   3   8        9.29       15.51      5.09 o 
  -8   3   8       57.95       60.45      6.36 o 
  -7   3   8       17.40       18.43      4.93 o 
  -6   3   8       22.88       20.18      5.34 o 
  -5   3   8        2.09       -2.88      4.40 o 
  -4   3   8      246.32      247.41     13.22 o 
  -3   3   8      301.64      314.32     17.07 o 
  -2   3   8       63.75       70.43     12.45 o 
  -1   3   8        6.25        0.79      5.67 o 
   0   3   8       94.53       82.35     16.33 o 
   1   3   8       60.26       61.84     12.15 o 
   2   3   8       12.88       15.32      7.34 o 
   3   3   8       28.82       30.00      8.10 o 
   4   3   8       83.02       76.55      9.65 o 
   5   3   8       11.64       12.40      8.78 o 
   6   3   8       22.39       28.10      6.04 o 
   7   3   8       31.04       34.87     11.39 o 
 -11   4   8      131.21      112.93      9.05 o 
 -10   4   8      379.09      469.00     19.91 o 
  -9   4   8      177.67      171.99     11.70 o 
  -8   4   8      299.85      302.80     15.63 o 
  -7   4   8       45.67       40.55      6.27 o 
  -6   4   8       88.44       95.61      8.35 o 
  -5   4   8       51.01       57.22      7.56 o 
  -4   4   8      243.65      287.33     17.81 o 
  -3   4   8        0.99        3.40      6.67 o 
  -2   4   8       63.93       65.37      8.47 o 
  -1   4   8       17.16       21.02      7.00 o 
   0   4   8      215.07      232.40     25.45 o 
   1   4   8      568.99      352.64     41.63 o 
   2   4   8      200.17      204.42     17.08 o 
   3   4   8      687.96      714.86     50.80 o 
   4   4   8      129.32      138.84     15.12 o 
   5   4   8       42.06       49.92      7.97 o 
   6   4   8       47.59       47.91      9.11 o 
 -11   5   8        0.72        3.16      8.61 o 
 -10   5   8       23.45       22.72      6.73 o 
  -9   5   8       51.99       51.09      6.55 o 
  -8   5   8       70.32       61.95      7.58 o 
  -7   5   8       32.10       36.39      6.30 o 
  -6   5   8      114.02      104.21      9.31 o 
  -5   5   8      218.61      232.37     15.35 o 
  -4   5   8       72.04       73.35     10.61 o 
  -3   5   8        0.01       -2.90      6.16 o 
  -2   5   8      208.09      206.35     20.26 o 
  -1   5   8      222.20      208.42     25.83 o 
   0   5   8       54.33       46.16      9.14 o 
   1   5   8      574.85      554.40     28.84 o 
   2   5   8       20.09       41.09      8.45 o 
   3   5   8       13.87       12.88      8.51 o 
   4   5   8       86.54       70.45     12.24 o 
   5   5   8      155.28      156.21     15.96 o 
 -10   6   8       45.12       35.27      7.22 o 
  -9   6   8       26.66       29.21      6.32 o 
  -8   6   8       60.69       48.95      7.24 o 
  -7   6   8       60.40       36.82      7.60 o 
  -6   6   8        3.76       10.08      5.91 o 
  -5   6   8       19.68       18.53      6.50 o 
  -4   6   8      363.88      315.45     23.25 o 
  -3   6   8        1.09        4.29      6.62 o 
  -2   6   8       72.13       55.64     11.61 o 
  -1   6   8      324.09      309.25     28.02 o 
   0   6   8       38.60       33.93      8.16 o 
   1   6   8      793.58      840.95     37.96 o 
   2   6   8       25.47       17.23      8.97 o 
   3   6   8        9.06       18.82      8.39 o 
   4   6   8        9.23       12.62      9.56 o 
   5   6   8        0.54       19.57     10.68 o 
  -8   7   8        6.75       15.64      5.89 o 
  -7   7   8       60.05       56.35      6.77 o 
  -6   7   8       32.46       31.90      7.91 o 
  -5   7   8       34.10       27.11      6.78 o 
  -4   7   8        2.66        2.52      6.09 o 
  -3   7   8      268.34      297.51     20.11 o 
  -2   7   8       29.49       27.37      7.97 o 
  -1   7   8       33.46       30.00      8.10 o 
   0   7   8        0.00        4.21      7.35 o 
   1   7   8      145.50      143.32     14.13 o 
   2   7   8       39.05       32.23      9.03 o 
   3   7   8       52.67       35.30     13.02 o 
  -7   8   8        0.16        0.18      9.79 o 
  -6   8   8        1.09       -5.14      7.76 o 
  -5   8   8        8.84       14.20      5.80 o 
  -4   8   8       10.85        9.56      7.19 o 
  -3   8   8      430.31      463.92     32.15 o 
  -2   8   8      356.19      351.14     19.94 o 
  -1   8   8       19.66       11.35      8.70 o 
   0   8   8      109.59      109.01     12.15 o 
   1   8   8        0.00        4.85      8.02 o 
   2   8   8        5.43       -0.71      9.96 o 
  -3   9   8       49.74       64.94     15.12 o 
  -2   9   8        1.32        4.45     11.74 o 
 -11   0   9       59.39       58.70     11.31 o 
  -9   0   9      251.97      259.84     20.05 o 
  -7   0   9     1832.67     1880.73     71.77 o 
  -5   0   9     1614.47     1560.65     74.41 o 
  -3   0   9      215.21      225.60     21.08 o 
  -1   0   9      171.88      185.58     14.86 o 
   1   0   9        8.82       17.55      8.33 o 
   3   0   9     2259.64     2407.24     87.37 o 
   5   0   9       21.27       26.68     23.13 o 
 -12   1   9       25.35       31.25      7.14 o 
 -11   1   9      150.80      140.45     10.69 o 
 -10   1   9       67.61       63.35      7.63 o 
  -9   1   9        1.44        0.62      4.87 o 
  -8   1   9       85.10       84.98      7.44 o 
  -7   1   9     1753.68     1802.11     45.29 o 
  -6   1   9      600.38      620.62     21.09 o 
  -5   1   9      495.17      498.62     20.16 o 
  -4   1   9        6.03        3.66      4.73 o 
  -3   1   9        1.56        2.41      4.79 o 
  -2   1   9        3.61        2.32      4.78 o 
  -1   1   9        1.90        3.20      6.42 o 
   0   1   9       20.66       12.22      7.26 o 
   1   1   9      905.06      901.29     37.96 o 
   2   1   9       31.01       34.72      8.35 o 
   3   1   9      252.54      276.04     14.16 o 
   4   1   9       89.88       96.90      8.74 o 
   5   1   9       20.28       27.09      7.15 o 
   6   1   9       79.05       78.88      9.98 o 
 -12   2   9        0.56       -1.15      6.53 o 
 -11   2   9       22.59       24.62      7.01 o 
 -10   2   9      284.66      267.83     14.17 o 
  -9   2   9      208.63      214.26     12.15 o 
  -8   2   9      401.93      412.26     15.97 o 
  -7   2   9       12.71       18.30      4.78 o 
  -6   2   9      573.85      619.16     21.71 o 
  -5   2   9       41.71       50.70      6.64 o 
  -4   2   9       43.38       32.81      6.72 o 
  -3   2   9       42.39       29.81      5.82 o 
  -2   2   9       49.31       52.74     10.36 o 
  -1   2   9       19.95       17.84      7.66 o 
   0   2   9        0.18        0.52      7.00 o 
   1   2   9      584.63      602.01     29.09 o 
   2   2   9      395.52      403.48     23.63 o 
   3   2   9        9.58        8.89      7.84 o 
   4   2   9       81.02       96.60     17.99 o 
   5   2   9       15.34       16.44      6.22 o 
   6   2   9      102.04      102.82     10.39 o 
 -12   3   9        1.15       -6.94     10.68 o 
 -11   3   9        4.14       11.22      6.84 o 
 -10   3   9       25.76       27.62      7.28 o 
  -9   3   9       59.75       81.93      9.26 o 
  -8   3   9      152.77      141.88     10.31 o 
  -7   3   9      493.13      534.49     19.88 o 
  -6   3   9      131.56      107.54      9.25 o 
  -5   3   9       31.76       37.54      6.28 o 
  -4   3   9      331.58      366.79     17.31 o 
  -3   3   9      106.56      108.49     11.61 o 
  -2   3   9      163.73      167.27     14.28 o 
  -1   3   9      275.46      285.83     21.90 o 
   0   3   9        9.44       14.07      7.11 o 
   1   3   9      240.75      243.06     17.00 o 
   2   3   9      344.64      320.84     40.27 o 
   3   3   9        4.29       10.93      7.96 o 
   4   3   9       46.91       57.65     12.16 o 
   5   3   9       44.94       43.11      8.09 o 
   6   3   9       26.05       16.48      9.67 o 
 -11   4   9       17.24        5.93      6.82 o 
 -10   4   9       40.87       45.49     10.33 o 
  -9   4   9       14.49        9.48      7.49 o 
  -8   4   9      222.10      187.79     14.21 o 
  -7   4   9       40.14       33.40      7.09 o 
  -6   4   9       19.32       29.40      6.70 o 
  -5   4   9      731.19      756.61     27.60 o 
  -4   4   9      208.37      194.05     15.46 o 
  -3   4   9        9.84       15.51      7.82 o 
  -2   4   9       63.19       57.93     10.36 o 
  -1   4   9      628.40      516.73     42.47 o 
   0   4   9      266.58      244.85     23.14 o 
   1   4   9       28.49       17.11      8.25 o 
   2   4   9       11.25       12.37     10.22 o 
   3   4   9      766.65      720.18     59.66 o 
   4   4   9      397.02      462.97     29.97 o 
   5   4   9        5.25       -4.42      8.22 o 
 -10   5   9        6.38        3.55      6.60 o 
  -9   5   9        7.85       17.08      6.54 o 
  -8   5   9       10.13       13.65      8.42 o 
  -7   5   9      187.42      180.32     13.73 o 
  -6   5   9       11.62        7.38      6.96 o 
  -5   5   9      368.03      354.14     20.73 o 
  -4   5   9      120.49      115.40     12.31 o 
  -3   5   9       11.29        8.72      8.17 o 
  -2   5   9      111.12      107.18     10.92 o 
  -1   5   9       18.11       14.05      7.13 o 
   0   5   9       30.51       41.99      8.80 o 
   1   5   9       11.39       19.51      7.81 o 
   2   5   9      339.86      339.06     20.13 o 
   3   5   9       43.49       46.46     10.39 o 
   4   5   9        1.02       19.17      8.68 o 
  -9   6   9       19.83       17.97     10.85 o 
  -8   6   9       19.91       27.55      7.17 o 
  -7   6   9      450.18      513.33     31.94 o 
  -6   6   9      306.89      339.62     21.97 o 
  -5   6   9        9.79        8.85      6.98 o 
  -4   6   9       71.53       76.19     10.86 o 
  -3   6   9       47.12       50.08      8.70 o 
  -2   6   9       63.00       72.12      9.67 o 
  -1   6   9        3.11        4.84      9.34 o 
   0   6   9       30.89       39.43      8.26 o 
   1   6   9        4.23       -0.62      6.60 o 
   2   6   9       68.90       64.60     10.87 o 
   3   6   9       33.01       25.77      9.16 o 
  -8   7   9       84.96       58.34      9.93 o 
  -7   7   9        4.98        8.85      6.60 o 
  -6   7   9        0.65        5.68      6.70 o 
  -5   7   9        6.10        5.36      7.01 o 
  -4   7   9       52.29       69.67     10.16 o 
  -3   7   9       48.20       72.47     10.14 o 
  -2   7   9      300.74      349.81     21.05 o 
  -1   7   9       20.51       14.96      7.08 o 
   0   7   9       58.43       60.21      8.98 o 
   1   7   9       91.16       98.57     12.22 o 
   2   7   9        0.09       10.80      8.29 o 
  -6   8   9        4.45        1.25      9.07 o 
  -5   8   9        4.80        7.75      7.85 o 
  -4   8   9       20.33       14.95      7.42 o 
  -3   8   9        8.92        5.68      6.35 o 
  -2   8   9      205.04      207.72     13.86 o 
  -1   8   9      189.57      210.99     22.11 o 
 -12   0  10       27.30       33.81     15.30 o 
 -10   0  10       21.03       21.62      8.22 o 
  -8   0  10      122.56      108.91     12.92 o 
  -6   0  10      169.68      153.20     21.75 o 
  -4   0  10      138.51      148.69     20.37 o 
  -2   0  10      168.95      153.11     18.18 o 
   0   0  10       72.48       45.73     14.06 o 
   2   0  10       13.66       17.44     13.52 o 
   4   0  10       11.64        7.37     10.08 o 
 -12   1  10       23.96       10.87      7.26 o 
 -11   1  10       16.24       22.49      6.54 o 
 -10   1  10        1.74        2.47      5.14 o 
  -9   1  10      111.42      109.04      9.38 o 
  -8   1  10      247.07      255.57     12.90 o 
  -7   1  10     1647.70     1649.37     42.59 o 
  -6   1  10      329.62      334.02     18.82 o 
  -5   1  10     1162.77     1139.03     38.76 o 
  -4   1  10       86.59      100.35      9.71 o 
  -3   1  10       36.93       35.32      6.60 o 
  -2   1  10        1.15        7.12      5.34 o 
  -1   1  10        3.99       -3.95      5.23 o 
   0   1  10      222.82      163.80     14.57 o 
   1   1  10        0.17        3.91      6.73 o 
   2   1  10      141.11      141.00     12.40 o 
   3   1  10        1.08        1.20      6.73 o 
   4   1  10        5.11        3.30      7.20 o 
   5   1  10      521.10      487.01     32.57 o 
 -12   2  10        0.03        2.49     10.85 o 
 -11   2  10       17.96       19.37      6.72 o 
 -10   2  10        0.82       -1.52      5.54 o 
  -9   2  10      363.28      354.19     15.91 o 
  -8   2  10       27.69       29.61      5.76 o 
  -7   2  10        0.02        0.74      4.71 o 
  -6   2  10        3.22        1.68      5.05 o 
  -5   2  10      724.37      780.22     25.53 o 
  -4   2  10      417.78      393.18     17.20 o 
  -2   2  10        1.76       -2.70      5.82 o 
  -1   2  10       37.17       31.25      9.10 o 
   0   2  10        2.10        1.85      7.31 o 
   1   2  10       76.99       68.51     13.84 o 
   2   2  10        6.94       10.04      6.40 o 
   3   2  10      339.42      384.22     19.53 o 
   4   2  10        0.86       -7.33      7.33 o 
   5   2  10       20.15        4.39      9.41 o 
 -11   3  10        7.33       14.49      7.15 o 
 -10   3  10        9.16        3.68      7.09 o 
  -9   3  10      408.99      404.10     20.34 o 
  -8   3  10       79.46       72.67      8.40 o 
  -7   3  10      333.07      353.78     16.20 o 
  -6   3  10       79.03       73.56      8.08 o 
  -5   3  10        7.61        8.03      5.20 o 
  -4   3  10       23.44       24.66      5.87 o 
  -3   3  10      473.54      435.72     19.34 o 
  -2   3  10      138.87      145.60     15.97 o 
  -1   3  10       65.76       76.56     13.07 o 
   0   3  10       44.47       40.48     10.05 o 
   1   3  10       15.18        6.55      7.41 o 
   2   3  10        9.92       16.43      8.63 o 
   3   3  10      742.37      750.51     34.21 o 
   4   3  10       61.30       68.19     12.34 o 
 -11   4  10        0.21       16.55      9.61 o 
 -10   4  10        9.01       11.43      6.91 o 
  -9   4  10        4.80        5.14      6.38 o 
  -8   4  10       10.48        9.80      6.24 o 
  -7   4  10        3.02        2.68      5.61 o 
  -6   4  10        4.16        5.53      5.91 o 
  -5   4  10       27.73       24.69      6.92 o 
  -4   4  10       85.33       87.76     13.38 o 
  -3   4  10      147.73      138.66     13.64 o 
  -2   4  10      169.96      163.98     14.83 o 
  -1   4  10       19.90       20.58      9.27 o 
   0   4  10      200.51      220.32     16.41 o 
   1   4  10      153.42      176.58     14.35 o 
   2   4  10        0.58       -4.89      7.48 o 
   3   4  10       13.59       24.97     10.25 o 
   4   4  10      171.51      160.06     13.91 o 
 -10   5  10       12.36       21.75      8.33 o 
  -9   5  10        1.72        6.63     14.69 o 
  -8   5  10       40.11       46.46      8.98 o 
  -7   5  10       40.90       40.12      7.80 o 
  -6   5  10      352.98      284.45     22.59 o 
  -5   5  10        6.87       25.55      9.14 o 
  -4   5  10      118.94      148.88     13.59 o 
  -3   5  10       67.30       74.07     10.83 o 
  -2   5  10      110.55       98.40     12.10 o 
  -1   5  10       49.13       53.96      9.58 o 
   0   5  10      169.61      198.43     15.22 o 
   1   5  10      873.78      942.69     37.75 o 
   2   5  10       40.46       39.28      9.85 o 
   3   5  10        7.87       12.07      9.79 o 
  -9   6  10       67.34       85.76     15.84 o 
  -8   6  10       18.12       19.60      7.66 o 
  -7   6  10       21.00       16.28      6.97 o 
  -6   6  10       39.58       40.14      7.74 o 
  -5   6  10       63.10       74.61      9.84 o 
  -4   6  10       13.98       18.95      7.78 o 
  -3   6  10       74.61       84.68     10.90 o 
  -2   6  10       28.95       56.24      9.65 o 
  -1   6  10       14.72       17.98      6.94 o 
   0   6  10        2.45        1.34      7.05 o 
   1   6  10       54.08       43.45      8.58 o 
   2   6  10        4.47       17.49      9.14 o 
  -7   7  10      101.94       97.41     11.99 o 
  -6   7  10       33.73       26.76      7.42 o 
  -5   7  10       42.58       47.15      7.78 o 
  -4   7  10       32.47       24.17      7.11 o 
  -3   7  10       18.06       25.11      7.01 o 
  -2   7  10       58.67       71.47      9.30 o 
  -1   7  10        6.00        7.71      6.44 o 
   0   7  10       55.78       78.62     12.02 o 
 -11   0  11       19.03       18.18      9.23 o 
  -9   0  11       18.21       18.95      8.27 o 
  -7   0  11     2102.71     1992.47    162.71 o 
  -5   0  11     4666.90     4626.07    200.88 o 
  -3   0  11        8.15       -7.81      8.63 o 
  -1   0  11      220.98      182.73     28.47 o 
   1   0  11      345.42      301.40     36.12 o 
   3   0  11        0.60       -1.78     14.23 o 
 -11   1  11       19.66       23.33      6.66 o 
 -10   1  11       28.75       23.92      6.32 o 
  -9   1  11       83.38       82.09      8.44 o 
  -8   1  11       10.47       19.11      5.75 o 
  -7   1  11       24.59       26.67      5.88 o 
  -6   1  11      141.59      130.64     12.35 o 
  -5   1  11        0.26        9.80      7.19 o 
  -4   1  11       58.60       46.97      7.91 o 
  -3   1  11       37.13       27.19      7.25 o 
  -2   1  11        1.66        4.80      6.55 o 
  -1   1  11       52.46       54.98      9.78 o 
   0   1  11      122.11      106.79     12.81 o 
   1   1  11       39.31       54.85     10.57 o 
   2   1  11       34.35       44.69     10.01 o 
   3   1  11        1.88        1.32     12.60 o 
   4   1  11      125.63      130.95     25.26 o 
 -11   2  11       14.24       12.28      7.80 o 
 -10   2  11       68.70       66.87      8.07 o 
  -9   2  11       41.19       39.82      7.03 o 
  -8   2  11        0.74        1.09      5.05 o 
  -7   2  11      373.07      408.56     17.14 o 
  -6   2  11        0.04       -2.54      5.12 o 
  -5   2  11      211.99      230.76     16.27 o 
  -4   2  11      331.26      339.05     20.25 o 
  -3   2  11      367.88      385.02     21.40 o 
  -2   2  11       28.33       38.42      8.19 o 
  -1   2  11      101.65       99.85     10.68 o 
   0   2  11        8.02        7.54      7.40 o 
   1   2  11        5.83       16.95      7.73 o 
   2   2  11       39.29       43.49      9.64 o 
   3   2  11       86.59       81.98     11.32 o 
 -11   3  11       40.74       37.19     13.88 o 
 -10   3  11       12.76       22.88      7.06 o 
  -9   3  11      156.42      187.23     14.74 o 
  -8   3  11       18.63       21.38      6.24 o 
  -7   3  11        5.31        8.85      5.65 o 
  -6   3  11        2.74        0.86      5.24 o 
  -5   3  11       81.63       69.93      8.21 o 
  -4   3  11      241.19      271.28     17.59 o 
  -3   3  11      148.09      147.30     15.04 o 
  -2   3  11       27.15       38.45      8.40 o 
  -1   3  11       96.79      100.81     11.03 o 
   0   3  11       87.43       96.68     10.73 o 
   1   3  11        3.44       -2.08      7.50 o 
   2   3  11       83.02       79.65     11.08 o 
   3   3  11       11.81        3.80     11.12 o 
 -10   4  11       86.13      104.63     13.81 o 
  -9   4  11       58.69       62.29      8.39 o 
  -8   4  11        6.28        0.61      5.62 o 
  -7   4  11      229.62      213.22     14.02 o 
  -6   4  11        1.43        0.67      5.35 o 
  -5   4  11      280.32      303.98     18.30 o 
  -4   4  11      242.51      208.32     16.31 o 
  -3   4  11       37.88       33.36     10.48 o 
  -2   4  11       49.34       47.80      8.98 o 
  -1   4  11      263.47      285.20     17.81 o 
   0   4  11        6.78       18.13     10.35 o 
   1   4  11        0.00       11.20      9.12 o 
   2   4  11        3.01        6.75      7.24 o 
   3   4  11       46.92       64.59     17.79 o 
  -9   5  11        0.75        2.67      6.46 o 
  -8   5  11        1.38       -5.53      6.35 o 
  -7   5  11       14.99       25.36      7.68 o 
  -6   5  11        1.57       -0.20      5.65 o 
  -5   5  11      132.39      129.13     11.90 o 
  -4   5  11       67.90       76.62     10.05 o 
  -3   5  11       15.00       12.78      7.24 o 
  -2   5  11        2.59       -7.15      7.15 o 
  -1   5  11       48.94       53.69     11.39 o 
   0   5  11       81.97       81.13     12.52 o 
   1   5  11       22.08       28.70      9.09 o 
   2   5  11        3.17      -13.52     13.52 o 
  -8   6  11       12.67       21.24      8.43 o 
  -7   6  11      118.40      102.41     15.91 o 
  -6   6  11       29.18       18.65      6.07 o 
  -5   6  11      380.48      379.39     20.89 o 
  -4   6  11       29.43       23.01      6.48 o 
  -3   6  11        6.68       12.05      6.16 o 
  -2   6  11      211.61      202.46     15.82 o 
  -1   6  11        7.05        1.51      6.91 o 
   0   6  11      141.75      146.88     18.11 o 
  -5   7  11        0.43       -6.76     11.92 o 
  -4   7  11        4.84        9.04      6.63 o 
  -3   7  11        0.51       -6.94     10.14 o 
 -10   0  12       49.52       48.38      9.62 o 
  -8   0  12       52.58       64.73     21.80 o 
  -6   0  12      257.26      299.44     26.62 o 
  -4   0  12      134.52      126.76     28.20 o 
  -2   0  12        3.71        2.49     16.01 o 
   0   0  12       60.56       67.25     20.99 o 
   2   0  12       13.35       18.15     14.77 o 
 -10   1  12       38.78       46.41      7.81 o 
  -9   1  12       33.98       32.16      6.93 o 
  -8   1  12      231.12      286.92     16.38 o 
  -7   1  12        0.01        4.36      6.33 o 
  -6   1  12       29.57       28.48      8.94 o 
  -5   1  12        3.51       -0.85      9.58 o 
  -4   1  12        6.67        3.66      9.12 o 
  -3   1  12     1009.85     1115.18     58.86 o 
  -2   1  12       42.08       23.54      9.92 o 
  -1   1  12       27.94       33.43     12.08 o 
   0   1  12       13.80        1.54     10.68 o 
   1   1  12       20.56       15.30     11.18 o 
   2   1  12        0.94        1.31      9.81 o 
 -10   2  12       82.74       49.35      9.76 o 
  -9   2  12       16.86       16.71      6.87 o 
  -8   2  12       22.51       20.89      6.11 o 
  -7   2  12      184.17      201.26     11.84 o 
  -6   2  12        0.96        7.26      6.59 o 
  -5   2  12        0.80       -0.17      6.07 o 
  -4   2  12      352.17      385.72     22.79 o 
  -3   2  12      282.96      289.88     21.56 o 
  -2   2  12       54.27       55.37      9.79 o 
  -1   2  12      326.72      338.80     19.25 o 
   0   2  12        8.72        2.89     11.59 o 
   1   2  12       83.76      106.74     13.03 o 
   2   2  12        0.79       -4.61      8.26 o 
 -10   3  12       39.02       39.50     12.99 o 
  -9   3  12        4.23        0.06      6.23 o 
  -8   3  12        0.37       11.40      5.74 o 
  -7   3  12       21.21       26.64      6.42 o 
  -6   3  12      165.67      197.03     17.95 o 
  -5   3  12       55.97       50.76      8.81 o 
  -4   3  12       30.86       35.00      8.39 o 
  -3   3  12      405.98      444.78     23.21 o 
  -2   3  12       55.47       45.54      9.23 o 
  -1   3  12      232.76      235.04     15.93 o 
   0   3  12        0.45        5.94      7.92 o 
   1   3  12       74.56       71.16     10.54 o 
   2   3  12       51.33       37.36     14.06 o 
  -9   4  12       56.21       56.54     13.08 o 
  -8   4  12        3.25        2.98      6.17 o 
  -7   4  12       20.18        4.86      5.98 o 
  -6   4  12       12.67        7.61      5.81 o 
  -5   4  12        0.09        1.24     10.86 o 
  -4   4  12       43.68       39.04      9.94 o 
  -3   4  12      156.24      176.40     16.12 o 
  -2   4  12      614.31      633.09     32.17 o 
  -1   4  12        2.59        4.15      7.28 o 
   0   4  12        4.40        1.33      6.95 o 
   1   4  12       21.53       18.98      9.90 o 
  -8   5  12        9.34       16.92      7.10 o 
  -7   5  12       28.58       38.36      7.72 o 
  -6   5  12       38.70       21.67      6.02 o 
  -5   5  12       19.47       19.91      6.83 o 
  -4   5  12      289.99      247.57     18.60 o 
  -3   5  12       49.24       60.87      9.91 o 
  -2   5  12        3.49        3.15      6.92 o 
  -1   5  12        2.25        3.28      7.06 o 
   0   5  12       57.37       54.27     18.50 o 
  -5   6  12        8.49       14.06      9.96 o 
  -4   6  12        4.67        2.12      6.46 o 
  -3   6  12       29.03       11.16     11.30 o 
  -9   0  13      136.16      154.55     17.70 o 
  -7   0  13       79.25       59.91     12.50 o 
  -5   0  13      491.49      560.10     56.22 o 
  -3   0  13       11.36        9.07     16.01 o 
  -1   0  13      196.96      180.06     28.29 o 
   1   0  13        9.54       20.46     15.48 o 
  -9   1  13       80.72       91.40     10.94 o 
  -8   1  13       64.23       61.16      8.60 o 
  -7   1  13       19.00       28.83      7.57 o 
  -6   1  13        1.09       -3.50      6.42 o 
  -5   1  13      251.42      273.40     26.39 o 
  -4   1  13      225.89      207.81     32.38 o 
  -3   1  13      147.92       79.20     18.92 o 
  -2   1  13       13.77        2.03     10.92 o 
  -1   1  13      230.41      195.18     47.86 o 
   0   1  13       87.38      105.42     15.88 o 
   1   1  13       13.16       19.05     10.56 o 
  -9   2  13        0.60       -3.83      8.96 o 
  -8   2  13        4.31       10.82      8.92 o 
  -7   2  13        9.29       13.73      7.68 o 
  -6   2  13        2.22       -6.72      6.72 o 
  -5   2  13       34.02       36.47     10.44 o 
  -4   2  13        8.73       16.63      8.50 o 
  -3   2  13       82.14       73.88      8.75 o 
  -2   2  13       19.88        5.61      8.17 o 
  -1   2  13       23.35       21.50     21.88 o 
   0   2  13      115.34      106.78     14.97 o 
  -8   3  13      111.41      119.05     12.96 o 
  -7   3  13       46.77       43.42      8.33 o 
  -6   3  13        8.45        7.10      9.31 o 
  -5   3  13        1.50        0.89     12.79 o 
  -4   3  13       63.25       58.31      9.90 o 
  -3   3  13       39.25       28.42      9.19 o 
  -2   3  13      536.03      517.05     22.71 o 
  -1   3  13      202.71      263.23     23.34 o 
   0   3  13        2.37        1.59     17.08 o 
  -7   4  13        3.29       16.25      8.63 o 
  -6   4  13        0.08       -4.11      7.12 o 
  -5   4  13        6.89        9.32      7.12 o 
  -4   4  13       24.11       20.75      7.59 o 
  -3   4  13        1.44       -6.49      7.18 o 
  -2   4  13      115.85      114.25     12.82 o 
  -8   0  14      120.34      151.06     21.17 o 
  -6   0  14      112.05      114.34     15.49 o 
  -4   0  14       59.30       50.17     20.11 o 
  -2   0  14        4.89        0.71     15.48 o 
  -7   1  14        0.47        4.47      6.57 o 
  -6   1  14        4.22        4.25      6.85 o 
  -5   1  14       33.69       30.53      7.91 o 
  -4   1  14        1.48       -5.02     10.28 o 
  -3   1  14        0.57       -0.63      8.30 o 
  -2   1  14        0.61      -10.51     10.51 o 
  -7   2  14       33.14       26.00     11.94 o 
  -6   2  14       10.25       26.95      8.34 o 
  -5   2  14        4.69        3.74      6.77 o 
  -4   2  14       54.87       50.24     13.77 o 
  -2   2  14       44.86       17.79     18.15 o 
                                                 
